# Supplementary material for: Baseline mRNA expression differs widely between common laboratory strains of zebrafish
Source: Sci Rep. 2018 Mar 19;8:4780. doi: 10.1038/s41598-018-23129-4 (PMC5859126; doi:10.1038/s41598-018-23129-4)
Supplement: Supplementary file 2 — Dataset 1 [file 41598_2018_23129_MOESM2_ESM.xls]

## Sheet: output.AB.q0.05
Additional File 1: Differentially expressed mRNA transcripts between males and females in AB
Manuscript Title: Baseline mRNA expression differs widely between common laboratory strains of zebrafish
Authors: Lindsay A. Holden and Kim H. Brown
ProbeName	logFC	AveExpr	P.Value	adj.P.Val	EntrezGeneID	EnsemblID	GeneSymbol	GeneName	GenomicCoordinates
A_15_P733046	-4.57786	11.0437	3.44549e-07	0.0048763	140615	ENSDARG00000019532	fads2	fatty acid desaturase 2	chr25:4203450-4203391
A_15_P101406	-2.97664	8.88311	9.54891e-07	0.0048763	334395	ENSDARG00000037393	slc43a1a	solute carrier family 43, member 1a	chr14:23101158-23101217
A_15_P235246	-8.95188	10.476	8.75692e-07	0.0048763	559856	ENSDARG00000092419	vtg4 homolog	vitellogenin 4 homolog (BC116526)	chr22:25275999-25275940
A_15_P753881	-9.18163	10.8886	1.37505e-06	0.00489192	559931	ENSDARG00000055809	vtg2	vitellogenin 2	chr22:25350378-25350324
A_15_P100370	-4.39881	8.64971	3.11725e-06	0.00508882	259252	ENSDARG00000004111	esr1	estrogen receptor 1	chr20:26389465-26389406
A_15_P100674	2.14789	7.63369	2.40824e-06	0.00508882	393897	ENSDARG00000006257	vldlr	very low density lipoprotein receptor	chr10:15333606-15333665
A_15_P153731	-3.04314	8.27103	2.28985e-06	0.00508882	445192	ENSDARG00000014761	mfsd6l	major facilitator superfamily domain containing 6-like	chr3:25953784-25953843
A_15_P209326	-3.67519	10.0004	3.51517e-06	0.00508882	407708	ENSDARG00000025859	lmf2b	lipase maturation factor 2b	chr4:8574596-8574655
A_15_P675146	-6.51369	11.5289	3.21182e-06	0.00508882	368823	ENSDARG00000037000	fkbp11	FK506 binding protein 11	chr6:7350061-7349825
A_15_P206111	-3.28581	8.67499	1.88369e-06	0.00508882	323329	ENSDARG00000040334	mat2aa	methionine adenosyltransferase II, alpha a	chr10:6837691-6837632
A_15_P105768	-3.47822	8.54234	3.44016e-06	0.00508882	574425	ENSDARG00000052109	zgc:114041	zgc:114041	chr5:69134240-69134299
A_15_P627241	3.59401	11.0867	2.26241e-06	0.00508882	100126114	ENSDARG00000071024	zgc:171679	zgc:171679	chr22:33247483-33247542
A_15_P138826	-4.65723	8.59314	2.58415e-06	0.00508882	560066	ENSDARG00000092028	si:dkey-4c23.3	si:dkey-4c23.3	chr22:25361428-25361369
A_15_P119690	2.23397	8.72688	2.64663e-06	0.00508882	171477	ENSDARG00000101481	rbp5	retinol binding protein 1a, cellular	chr16:34217273-34217214
A_15_P750071	-2.4804	11.8081	5.27101e-06	0.00600072	140614	ENSDARG00000035622	xbp1	X-box binding protein 1	chr5:17722350-17720559
A_15_P661886	-2.73305	10.7213	4.92667e-06	0.00600072	449676	ENSDARG00000039757	mcfd2	multiple coagulation factor deficiency 2	chr13:8048603-8048544
A_15_P598667	-9.21595	11.3291	5.58932e-06	0.00611837	114367	ENSDARG00000099824	nots	nothepsin	chr14:37891816-37891757
A_15_P104463	2.27891	7.74817	5.84217e-06	0.0061583	436897	ENSDARG00000020031	cldn11a	claudin 11a	chr2:26145735-26145676
A_15_P637936	-2.5276	12.2498	6.14289e-06	0.00620008	334393	ENSDARG00000007955	iars	isoleucyl-tRNA synthetase	chr11:1302719-1302660
A_15_P340955	-2.05412	7.74692	7.03574e-06	0.00620008	556994	ENSDARG00000063218	ppm1la	protein phosphatase, Mg2+/Mn2+ dependent, 1La	chr2:5908265-5908206
A_15_P114147	-2.87869	9.43645	7.18888e-06	0.00620008	563855	ENSDARG00000070426	chac1	ChaC, cation transport regulator-like 1	chr20:28298642-28298701
A_15_P101201	2.20337	8.46845	6.78431e-06	0.00620008	563281	ENSDARG00000103692	p4ha3	prolyl 4-hydroxylase, alpha polypeptide III	chr15:13481123-13481182
A_15_P491702	-6.51558	9.42809	8.01525e-06	0.00633672	797190	ENSDARG00000023302	gpbar1	G-protein coupled bile acid receptor 1	chr9:48921554-48921495
A_15_P169261	2.6788	8.27811	7.95755e-06	0.00633672	58068	ENSDARG00000051939	pcxb	pyruvate carboxylase b	chr7:60949326-60949267
A_15_P205886	2.19953	10.0046	7.97161e-06	0.00633672	557552	ENSDARG00000068876	zgc:153031	zgc:153031	chr18:14725880-14725939
A_15_P119084	-2.2348	9.09117	8.99255e-06	0.00639842	561832	ENSDARG00000013542	lpgat1	lysophosphatidylglycerol acyltransferase 1	chr20:13732581-13732640
A_15_P109315	-3.95333	8.1797	9.47844e-06	0.00657965	447860	ENSDARG00000075931	acsl5	acyl-CoA synthetase long-chain family member 5	chr12:33125799-33125740
A_15_P622621	3.38787	15.3124	1.12118e-05	0.00759762	432384	ENSDARG00000093774	rbp2b	retinol binding protein 2b, cellular	chr2:38721144-38720903
A_15_P282371	2.9843	8.85903	1.21276e-05	0.00802706	359835	ENSDARG00000061226	timp2a	tissue inhibitor of metalloproteinase 2a	chr12:35493485-35493339
A_15_P114997	-10.2841	11.8169	1.50869e-05	0.00879908	559931	ENSDARG00000055809	vtg2	vitellogenin 2	chr22:25344088-25344029
A_15_P643061	-4.22652	9.39151	1.67103e-05	0.00932532	323706	ENSDARG00000006497	rtn1a	reticulon 1a	chr13:31679469-31679410
A_15_P115968	-3.23776	8.76993	1.78817e-05	0.00950382	795538	ENSDARG00000069795	zgc:154058	zgc:154058	chr13:18636300-18636359
A_15_P115718	2.94674	10.7794	1.87969e-05	0.00950382	570585	ENSDARG00000095050	si:dkey-7f3.14	si:dkey-7f3.14	chr16:26164052-26164111
A_15_P646506	4.67365	8.67371	2.09997e-05	0.01013	393335	ENSDARG00000023287	hsd17b3	hydroxysteroid (17-beta) dehydrogenase 3	chr8:30723199-30723258
A_15_P721376	-3.32984	7.92329	2.39348e-05	0.0103213	445093	ENSDARG00000031325	tmed1a	transmembrane emp24 protein transport domain containing 1a	chr3:48423651-48423592
A_15_P147281	-3.74654	8.90268	2.33376e-05	0.0103213	559054	ENSDARG00000052734	hmgcra	3-hydroxy-3-methylglutaryl-CoA reductase a	chr5:52661602-52659985
A_15_P727525	-9.82324	12.9209	2.22557e-05	0.0103213	559856	ENSDARG00000092419	vtg7	vitellogenin 7	chr22:25323704-25323683
A_15_P729891	-9.74223	12.4981	2.43691e-05	0.0103518	64260	ENSDARG00000092126	vtg5	vitellogenin 5	chr22:25228742-25228600
A_15_P720876	-2.08339	8.98364	2.6233e-05	0.0105157	394111	ENSDARG00000055477	pelo	pelota homolog (Drosophila)	chr12:14295672-14295450
A_15_P176991	2.7754	7.64139	2.52111e-05	0.0105157	570474	ENSDARG00000089331	urahb	urate (5-hydroxyiso-) hydrolase b	chr25:38216066-38216007
A_15_P146577	-2.10491	7.5562	2.97255e-05	0.0109586	100001344	ENSDARG00000060578	si:dkey-226m8.10	si:dkey-226m8.10	chr5:34817958-34817899
A_15_P175971	2.90392	11.106	3.00163e-05	0.0109586	494096	ENSDARG00000100731	zgc:101540	zgc:101540	chr25:33251624-33251565
A_15_P719531	2.59793	8.56083	3.0939e-05	0.0110069	58068	ENSDARG00000051939	pcxb	pyruvate carboxylase b	chr7:60933553-60933494
A_15_P625596	-2.23096	9.57693	3.95382e-05	0.0119259	394028	ENSDARG00000004470	prkcsh	protein kinase C substrate 80K-H	chr3:46825470-46825529
A_15_P421865	2.42607	8.62928	4.30901e-05	0.0119259	405822	ENSDARG00000018178	pgm2	phosphoglucomutase 2	chr1:17521976-17521917
A_15_P119137	-3.80169	8.00455	4.30168e-05	0.0119259	393677	ENSDARG00000036567	aanat1	arylalkylamine N-acetyltransferase 1	chr6:22266037-22265978
A_15_P727801	4.04437	11.1127	3.53077e-05	0.0119259	393204	ENSDARG00000040433	cyp2k22	cytochrome P450, family 2, subfamily K, polypeptide 22	chr3:8821804-8821745
A_15_P369250	-2.42369	7.63038	4.6229e-05	0.0119259	560341	ENSDARG00000077473	mych	myelocytomatosis oncogene homolog	chr6:50406018-50406077
A_15_P738511	2.07033	11.1933	4.37462e-05	0.0119259	100007431	ENSDARG00000086569	zgc:172051	zgc:172051	chr3:001798063-001798122
A_15_P743956	-10.3503	12.7593	4.48125e-05	0.0119259	559475	ENSDARG00000092233	vtg1	vitellogenin 1	chr22:25207706-25207647
A_15_P699856	2.77929	8.15552	3.69362e-05	0.0119259	100415792	ENSDARG00000099276	ugt5b3	UDP glucuronosyltransferase 5 family, polypeptide B3	chr1:8712089-8712031
A_15_P260431	-2.68085	8.06665	4.20104e-05	0.0119259	100003029	ENSDARG00000105380	fgl1	fibrinogen-like protein 1-like	chr14:31153312-31153371
A_15_P727116	-9.82807	12.8412	4.79375e-05	0.011968	559229	ENSDARG00000016825	vtg6	vitellogenin 6	chr22:25289557-25289401
A_15_P257036	-4.17772	8.45527	5.09532e-05	0.0123947	100537394		aff1	AF4/FMR2 family member 1	chr21:122206-122042
A_15_P664031	-10.4092	11.6727	5.23733e-05	0.012526	30518	ENSDARG00000016448	vtg3	vitellogenin 3, phosvitinless	chr11:7505929-7505870
A_15_P232851	-2.30441	15.3136	5.91794e-05	0.0133675	436846	ENSDARG00000076223	SERP1	stress associated endoplasmic reticulum protein 1 [Source:HGNC Symbol;Acc:HGNC:10759]	chr2:4003222-4003281
A_15_P748816	2.28435	14.4638	6.31237e-05	0.0135359	282672	ENSDARG00000020364	fbp1b	fructose-1,6-bisphosphatase 1b	chr5:37079828-37079887
A_15_P114278	-2.78891	8.91664	6.3108e-05	0.0135359	402856	ENSDARG00000024416	twistnb	TWIST neighbor	chr19:2305981-2305922
A_15_P139506	-2.53121	7.80491	6.58699e-05	0.0138868	492819	ENSDARG00000097510	si:dkey-13a21.3	si:dkey-13a21.3	chr11:26462784-26462725
A_15_P643051	-6.04171	11.4847	7.09679e-05	0.0139933	323706	ENSDARG00000006497	rtn1a	reticulon 1a	chr13:31649054-31648995
A_15_P656806	-6.46306	11.4743	7.30836e-05	0.0142468	323706	ENSDARG00000006497	rtn1a	reticulon 1a	chr13:31648294-31648235
A_15_P722891	-3.12564	10.766	7.3956e-05	0.0143188	337172	ENSDARG00000005185	cpn1	carboxypeptidase N, polypeptide 1	chr12:33309472-33309531
A_15_P270691	-4.968	8.47025	7.67942e-05	0.0147678	100007251	ENSDARG00000060325	fam20cl	family with sequence similarity 20, member C like [Source:ZFIN;Acc:ZDB-GENE-070705-319]	chr22:025425202-025425143
A_15_P431440	-3.84407	8.63376	7.73504e-05	0.014775	393141	ENSDARG00000007241	mycb	myelocytomatosis oncogene b	chr2:31734801-31734860
A_15_P662971	3.7063	14.3108	0.000101374	0.0172887	791500	ENSDARG00000020738	zgc:153921	zgc:153921	chr3:1818369-1818428
A_15_P760716	2.15093	11.2514	0.000101444	0.0172887	562702	ENSDARG00000104786	nlgn3a	mRNA-neuroligin 3a	chr14:18200537-18200478
A_15_P250262	2.72222	12.7052	0.000105729	0.0175292	100216314	ENSDARG00000096060	ccl39a.10	chemokine CCL-Cuj; chemokine (C-C motif) ligand 39, duplicate 10	chr25:25930517-25930576
A_15_P676506	2.13129	8.52154	0.000107308	0.0176537	555686	ENSDARG00000063635	nrxn1b	mRNA-neurexin 1b, transcript variant alpha	chr13:000682812-000683141
A_15_P749026	-3.67188	10.4333	0.00011091	0.0177447	393805	ENSDARG00000019302	mid1ip1b	MID1 interacting protein 1b	chr22:11547549-11547539
A_15_P184011	-2.12877	9.77436	0.000113614	0.0178651	100002437	ENSDARG00000054218	si:ch73-269m23.5	si:ch73-269m23.5	chr23:45564003-45564062
A_15_P131956	-2.35478	12.7748	0.000117527	0.0182783	58093	ENSDARG00000000069	dap	death associated protein	chr24:22708768-22685111
A_15_P154736	2.20242	14.7372	0.000122569	0.0186547	140533	ENSDARG00000063914	mt-nd3	NADH dehydrogenase subunit 3	chrM:10857-10916
A_15_P111480	-2.3676	11.4285	0.000127147	0.0186568	436845	ENSDARG00000030949	srprb	signal recognition particle receptor, B subunit	chr15:2501949-2501890
A_15_P697821	2.64337	11.3505	0.000130478	0.0186568	100006782	ENSDARG00000041685	si:dkey-105h12.2	si:dkey-105h12.2	chr15:20182509-20182450
A_15_P102657	2.75913	8.11095	0.000128743	0.0186568	768196	ENSDARG00000053215	me1	malic enzyme 1, NADP(+)-dependent, cytosolic	chr16:35157974-35157915
A_15_P104868	-5.58501	9.1228	0.000130671	0.0186568	100003999	ENSDARG00000087873	eevs	2-epi-5-epi-valiolone synthase [Source:ZFIN;Acc:ZDB-GENE-131121-365]	chr6:43373618-43373559
A_15_P685961	3.43032	8.86728	0.000128391	0.0186568	100007333	ENSDARG00000100716	si:dkey-285b23.4	si:dkey-285b23.4	chr15:33462244-33461163
A_15_P622391	-9.56165	12.072	0.000137687	0.0187498	678536	ENSDARG00000078429	vtg4	vitellogenin 4	chr22:25256579-25256520
A_15_P759166	-3.38454	7.96513	0.000135607	0.0187498					chr19:29652222-29652163
A_15_P287416	-4.34443	8.60315	0.000139615	0.0187707	792520	ENSDARG00000074317	FAM20C	FAM20C, golgi associated secretory pathway kinase [Source:HGNC Symbol;Acc:HGNC:22140]	chr3:62621529-62622017
A_15_P138941	-3.80851	8.76476	0.000140689	0.0187707	566841	ENSDARG00000104609	crebbpa	CREB binding protein a	chr22:27411007-27411066
A_15_P207426	2.28294	8.60999	0.000150826	0.0192884	568835	ENSDARG00000046053	slc27a6	solute carrier family 27 (fatty acid transporter), member 6	chr10:16481199-16481258
A_15_P727906	-2.44486	8.98537	0.000158049	0.0194841	402796	ENSDARG00000039130	cdkn3	cyclin-dependent kinase inhibitor 3	chr13:37015130-37015071
A_15_P103106	2.63832	11.0579	0.000157071	0.0194841	436734	ENSDARG00000044125	txn	thioredoxin	chr7:25524518-25524459
A_15_P178601	2.26701	10.8818	0.000162057	0.0195641	565700	ENSDARG00000035652	sat1a.1	spermidine/spermine N1-acetyltransferase 1a, duplicate 1	chr5:4339610-4339669
A_15_P501727	-6.56299	9.83528	0.000164703	0.0196047	100006713	ENSDARG00000088293	doc2b	double C2-like domains, beta	chr5:62620813-62620872
A_15_P175071	-2.20181	10.3796	0.000167313	0.0196073	560745	ENSDARG00000030053	eef1db	elongation factor-1, delta, b	chr20:52904725-52904784
A_15_P758396	-3.58611	7.6119	0.000167407	0.0196073	100149229	ENSDARG00000096543	si:ch211-1f22.7	si:ch211-1f22.7	chr1:57414011-57414070
A_15_P101986	-2.09679	8.79471	0.000170852	0.0198474	321193	ENSDARG00000033539	paics	phosphoribosylaminoimidazole carboxylase, phosphoribosylaminoimidazole succinocarboxamide synthetase	chr20:25653506-25653447
A_15_P490482	-2.14709	7.6441	0.000180516	0.0207065	101886904	ENSDARG00000089233	CSGALNACT1	chondroitin sulfate N-acetylgalactosaminyltransferase 1-like	chr8:715934-715993
A_15_P106152	2.44744	7.92502	0.000204505	0.0221643	334529	ENSDARG00000026787	aqp7	aquaporin 7	chr21:10445464-10445523
A_15_P607467	-2.94279	8.31288	0.000206686	0.0221643	406304	ENSDARG00000027744	gadd45ba	growth arrest and DNA-damage-inducible, beta a	chr11:6539194-6539356
A_15_P106339	2.42983	16.4298	0.000206982	0.0221643	352928	ENSDARG00000068478	gpx4a	glutathione peroxidase 4a	chr22:17813790-17813731
A_15_P622896	3.63473	9.42329	0.000201109	0.0221643	100007732	ENSDARG00000074191	zgc:172253	zgc:172253	chr3:001809624-001809683
A_15_P260311	2.4455	7.93521	0.000215267	0.0223291	563091	ENSDARG00000092999	si:dkey-206m15.8	si:dkey-206m15.8	chr25:20579212-20579271
A_15_P531127	-2.06702	9.93089	0.000223365	0.0227856	322756	ENSDARG00000043857	ufm1	ubiquitin-fold modifier 1	chr10:26594939-26594998
A_15_P422305	3.96397	8.64545	0.000228884	0.0229375	798001	ENSDARG00000069139	grik1a	glutamate receptor, ionotropic, kainate 1a	chr10:26037528-26037469
A_15_P164256	3.65916	8.8979	0.000228457	0.0229375	791210	ENSDARG00000091916	ugt5b4	UDP glucuronosyltransferase 5 family, polypeptide B4	chr1:8707187-8707128
A_15_P442585	-3.88737	8.12408	0.000234074	0.0230518	100330940	ENSDARG00000076056	IYD	Iodotyrosine dehalogenase 1-like	chr23:40073641-40073582
A_15_P629831	-2.75534	8.62477	0.000241697	0.0234505	564308	ENSDARG00000079486	fam20a	family with sequence similarity 20, member A	chr12:3500706-3498868
A_15_P247096	3.30187	8.36482	0.000255863	0.0243549	567389	ENSDARG00000033845	igsf9ba	immunoglobulin superfamily, member 9Ba [Source:ZFIN;Acc:ZDB-GENE-060503-729]	chr15:18032386-18032327
A_15_P100345	-2.92057	10.0698	0.00026166	0.0247412	326050	ENSDARG00000036291	nucb2b	nucleobindin 2b	chr18:36647251-36647310
A_15_P728101	4.00686	10.5264	0.00027385	0.0250825	436640	ENSDARG00000021250	slc25a48	solute carrier family 25, member 48	chr14:26605521-26605462
A_15_P141351	2.19583	12.8077	0.000286216	0.0256164	492488	ENSDARG00000030872	cetp	cholesteryl ester transfer protein, plasma	chr18:17280929-17280988
A_15_P161661	2.13752	10.4314	0.000310297	0.0259193	571850	ENSDARG00000002764	miox	myo-inositol oxygenase	chr18:5818457-5818398
A_15_P733111	3.98321	10.2564	0.000310547	0.0259193	100334775	ENSDARG00000088120	adgrl1.1	adhesion G protein-coupled receptor L1.1	chr1:59543395-59543336
A_15_P100216	-3.60937	9.1885	0.000321515	0.0263629	415248	ENSDARG00000037961	rcn3	reticulocalbin 3, EF-hand calcium binding domain	chr3:32673986-32673927
A_15_P547869	3.27282	8.6127	0.000318246	0.0263629	798811	ENSDARG00000101041	ccl39.1	chemokine (C-C motif) ligand 39, duplicate 1	chr25:12927764-12927823
A_15_P687721	2.74495	13.3946	0.000326066	0.0264241	402985	ENSDARG00000019986	grhprb	glyoxylate reductase/hydroxypyruvate reductase b	chr1:18577825-18577766
A_15_P494407	-2.17219	8.5841	0.000329682	0.0264241	100003708	ENSDARG00000036785	si:ch211-226m16.2	si:ch211-226m16.2	chr23:33551442-33551399
A_15_P100330	-2.99717	8.01217	0.000330968	0.0264241	541322	ENSDARG00000053483	zgc:113054	zgc:113054	chr6:43392437-43392496
A_15_P720886	-2.16988	8.87093	0.00034496	0.0270899	393613	ENSDARG00000040912	kdelr3	KDEL (Lys-Asp-Glu-Leu) endoplasmic reticulum protein retention receptor 3	chr3:733715-722690
A_15_P671986	3.25111	8.51671	0.000357406	0.0276874	100007318	ENSDARG00000099796	si:dkey-285b23.3	si:dkey-285b23.3	chr15:33440991-33440932
A_15_P455815	-2.00488	10.2796	0.000363332	0.0276874	368451		si:busm1-40g1.2	si:busm1-40g1.2	chr12:009264350-009263936
A_15_P120419	-9.98543	12.9823	0.000381069	0.0279526	568032	ENSDARG00000070038	rbp2a	retinol binding protein 2a, cellular	chr15:5708824-5708883
A_15_P357040	2.49149	7.8895	0.000379981	0.0279526	100007333	ENSDARG00000079221	si:ch211-162k9.6	si:ch211-162k9.6; si:dkey-285b23.4	chr15:31655871-31656199
A_15_P221101	2.75443	8.25958	0.000386784	0.0281194	317738	ENSDARG00000004402	elovl6	ELOVL family member 6, elongation of long chain fatty acids (yeast)	chr14:37487940-37487999
A_15_P102942	-2.31888	11.4082	0.000401574	0.0284527	678614	ENSDARG00000045414	elovl2	elongation of very long chain fatty acids (FEN1/Elo2, SUR4/Elo3, yeast)-like 2	chr24:8666077-8665871
A_15_P530407	-2.76786	8.53573	0.000402087	0.0284527	559054	ENSDARG00000052734	hmgcra	3-hydroxy-3-methylglutaryl-Coenzyme A reductase a	chr5:52678739-52677535
A_15_P226176	2.00442	10.8158	0.000414505	0.0289858	494050	ENSDARG00000011170	ndrg2	N-myc downstream regulated gene 2	chr7:4126563-4126299
A_15_P664126	-2.3377	9.04846	0.000445278	0.0302022	317639	ENSDARG00000005772	tsr2	TSR2, 20S rRNA accumulation, homolog (S. cerevisiae)	chr8:8886032-8885973
A_15_P630456	2.08171	8.22422	0.000479676	0.0315077	799638	ENSDARG00000102202	phospho2	phosphatase, orphan 2	chr6:3524740-3524799
A_15_P729691	-3.33457	9.80488	0.000500018	0.0318032	406602	ENSDARG00000032553	egln3	egl nine homolog 3 (C. elegans)	chr17:9780151-9780092
A_15_P154706	2.30812	15.9439	0.000532592	0.0329866	140532	ENSDARG00000063899	mt-nd2	NADH dehydrogenase subunit 2	chrM:5979-6038
A_15_P165399	2.07782	10.9357	0.000550596	0.0337727	100006782	ENSDARG00000041685	si:dkey-105h12.2	si:dkey-105h12.2	chr15:20184017-20182865
A_15_P310336	3.76134	10.6843	0.000561352	0.0340277	566865	ENSDARG00000099633	sec14l7	SEC14-like lipid binding 7	chr11:21333675-21333616
A_15_P107270	2.71235	11.279	0.000570522	0.034329	445118	ENSDARG00000031616	g6pca.1	glucose-6-phosphatase a, catalytic, tandem duplicate 1	chr12:6707055-6706996
A_15_P146251	2.45233	14.8104	0.000582637	0.0346298	791587	ENSDARG00000091136	zgc:174259	zgc:174259	chr5:30489227-30489286
A_15_P112797	-2.9768	10.6888	0.000593218	0.0348046	393622	ENSDARG00000004078	acsl4a	acyl-CoA synthetase long-chain family member 4a	chr14:29479421-29479480
A_15_P554487	2.14777	8.09707	0.000597012	0.0348046	100149345	ENSDARG00000075881	si:ch211-39k3.2	si:ch211-39k3.2	chr18:25538492-25538551
A_15_P163781	-2.53616	8.13583	0.000590763	0.0348046	402889	ENSDARG00000097583	arfgap3	ADP-ribosylation factor GTPase activating protein 3	chr4:62047776-62047835
A_15_P157426	-3.42351	8.16198	0.000588296	0.0348046	100332334	ENSDARG00000099005	palm2	paralemmin 2	chr10:4811954-4812013
A_15_P169366	2.0977	11.4018	0.000595139	0.0348046	619269	ENSDARG00000100709	agxt2	alanine-glyoxylate aminotransferase 2	chr21:9109912-9109971
A_15_P472510	2.45999	7.90176	0.000624228	0.0355775	556245	ENSDARG00000092123	si:dkey-20d21.12	si:dkey-20d21.12	chr8:27235653-27235594
A_15_P188256	-3.61166	8.02107	0.000659256	0.035936	571064	ENSDARG00000052700	SLC9B2	solute carrier family 9 member B2 [Source:HGNC Symbol;Acc:HGNC:25143]	chr1:44082329-44082270
A_15_P649306	-2.57998	7.19412	0.000642473	0.035936	565848	ENSDARG00000057844	zgc:171470	zgc:171470	chr1:58007882-58007823
A_15_P178761	2.82297	9.09889	0.000686464	0.0365977	566261	ENSDARG00000015065	c4	complement component 4	chr15:31617547-31617488
A_15_P118928	3.85042	9.28621	0.000688669	0.0365977	572485	ENSDARG00000043394	si:dkey-71h2.2	si:dkey-71h2.2	chr20:19365702-19365643
A_15_P114034	-3.6924	9.19454	0.000783637	0.0390597	436898	ENSDARG00000098141	supt3h	suppressor of Ty 3 homolog (S. cerevisiae)	chr17:4902839-4902780
A_15_P195336	-2.23571	13.9248	0.000817688	0.039646	436844	ENSDARG00000043279	aqp12	aquaporin 12	chr22:2117652-2117593
A_15_P151641	-3.12266	9.40974	0.000815061	0.039646	566203	ENSDARG00000062042	mthfsd	methenyltetrahydrofolate synthetase domain containing	chr18:30893783-30893842
A_15_P721076	-3.41531	9.13889	0.000877761	0.0407536	393819	ENSDARG00000035719	arl5c	ADP-ribosylation factor-like 5C	chr3:15757143-15757084
A_15_P623986	2.11938	10.2539	0.000892466	0.0409095	406330	ENSDARG00000039093	got1	glutamic-oxaloacetic transaminase 1, soluble	chr13:40795288-40795347
A_15_P152991	3.0033	10.3616	0.000941706	0.0421413	402970		hmox1b	heme oxygenase (decycling) 1b
A_15_P173471	3.2249	10.1314	0.00103659	0.0446421	393348	ENSDARG00000011371	zgc:64106	zgc:64106	chr21:10409449-10409390
A_15_P598297	-2.09016	8.87546	0.00111301	0.0463798	317644	ENSDARG00000040666	nifk	nucleolar protein interacting with the FHA domain of MKI67	chr9:39213461-39213810
A_15_P118829	-2.92899	7.48294	0.00123032	0.0490422	393481	ENSDARG00000098995	cyp2k6	cytochrome P450, family 2, subfamily K, polypeptide 6	chr3:12443160-12443101
A_15_P240441	-3.0905	8.56036	0.00125389	0.0493596	559576	ENSDARG00000075444	cgref1	cell growth regulator with EF-hand domain 1 [Source:ZFIN;Acc:ZDB-GENE-131121-137]	chr17:32837167-32837108
A_15_P101566	2.46994	10.5822	0.00128011	0.0499085	393556	ENSDARG00000017388	gstt1b	glutathione S-transferase theta 1b	chr21:13923174-13923233
