# Supplementary material for: Baseline mRNA expression differs widely between common laboratory strains of zebrafish
Source: Sci Rep. 2018 Mar 19;8:4780. doi: 10.1038/s41598-018-23129-4 (PMC5859126; doi:10.1038/s41598-018-23129-4)
Supplement: Supplementary file 3 — Dataset 2 [file 41598_2018_23129_MOESM3_ESM.xls]

## Sheet: output.WIK.q0.05
Additional File 2: Differentially expressed mRNA transcripts between males and females in WIK
Manuscript Title: Baseline mRNA expression differs widely between common laboratory strains of zebrafish
Authors: Lindsay A. Holden and Kim H. Brown
ProbeName	logFC	AveExpr	P.Value	adj.P.Val	EntrezGeneID	EnsemblID	GeneSymbol	GeneName	GenomicCoordinates
A_15_P173471	4.55168	10.2255	1.06375e-07	0.00302753	393348	ENSDARG00000011371	zgc:64106	zgc:64106	chr21:10409449-10409390
A_15_P113473	2.71011	9.99724	7.4753e-07	0.0106377	555812	ENSDARG00000043154	ucp2	uncoupling protein 2	chr10:37917295-37917354
A_15_P131956	-2.22481	13.3458	2.77181e-06	0.0112698	58093	ENSDARG00000000069	dap	death associated protein	chr24:22708768-22685111
A_15_P637191	-2.31267	7.88577	1.65086e-06	0.0112698	30431	ENSDARG00000053918	srfa	serum response factor a	chr22:38006397-38009180
A_15_P753881	-9.21823	10.9355	2.2224e-06	0.0112698	559931	ENSDARG00000055809	vtg2	vitellogenin 2	chr22:25350378-25350324
A_15_P207426	3.13282	8.73174	3.35233e-06	0.0119263	568835	ENSDARG00000046053	slc27a6	solute carrier family 27 (fatty acid transporter), member 6; si:dkey-162b23.4	chr10:16481199-16481258
A_15_P100202	3.48014	11.3645	9.19705e-06	0.0120256	334098	ENSDARG00000001975	hsd11b2	hydroxysteroid 11-beta dehydrogenase 2	chr7:36567046-36566987
A_15_P100370	-3.79635	8.56232	9.10962e-06	0.0120256	259252	ENSDARG00000004111	esr1	estrogen receptor 1	chr20:26389465-26389406
A_15_P108097	2.19258	8.04635	8.2633e-06	0.0120256	550575	ENSDARG00000054890	rgra	retinal G protein coupled receptor a	chr13:29678831-29678772
A_15_P114278	-2.84014	8.77175	7.36077e-06	0.0120256	402856	ENSDARG00000024416	twistnb	TWIST neighbor	chr19:2305981-2305922
A_15_P235246	-9.38684	10.6777	6.08309e-06	0.0120256	559856	ENSDARG00000092419	vtg4 homolog	vitellogenin 4 homolog (BC116526)	chr22:25275999-25275940
A_15_P491702	-8.50705	10.4711	1.22534e-05	0.0120256	797190	ENSDARG00000023302	gpbar1	G protein-coupled bile acid receptor 1	chr9:48921554-48921495
A_15_P621411	-4.24877	8.47666	1.21293e-05	0.0120256	767688	ENSDARG00000093006	zgc:154040	zgc:154040	Zv9_scaffold3489:50306-50247
A_15_P630301	2.37181	10.6386	1.14486e-05	0.0120256	324490	ENSDARG00000041607	eif4ebp3l	eukaryotic translation initiation factor 4E binding protein 3, like	chr14:6939253-6939194
A_15_P742056	-6.09076	9.47157	6.73626e-06	0.0120256	436896	ENSDARG00000076563	zgc:92249	zgc:92249	chr14:48505972-48506033
A_15_P501727	-9.01526	10.8894	1.4918e-05	0.0132682	100006713	ENSDARG00000088293	doc2b	double C2-like domains, beta	chr5:62620813-62620872
A_15_P257036	-3.96572	8.24228	2.20123e-05	0.0137537	100537394		aff1	AF4/FMR2 family, member 1	chr21:122206-122042
A_15_P646506	3.08563	8.72814	2.11157e-05	0.0137537	393335	ENSDARG00000023287	hsd17b3	hydroxysteroid (17-beta) dehydrogenase 3	chr8:30723199-30723258
A_15_P115968	-2.92361	8.58093	3.24221e-05	0.0150002	795538	ENSDARG00000069795	zgc:154058	zgc:154058	chr13:18636300-18636359
A_15_P121334	-2.52959	9.9005	3.20059e-05	0.0150002	100006589	ENSDARG00000025375	idh1	isocitrate dehydrogenase 1 (NADP+), soluble	chr9:29160995-29161054
A_15_P138826	-4.26478	8.3775	3.22399e-05	0.0150002	559475	ENSDARG00000092233	vtg1	vitellogenin 1	chr22:25361428-25361369
A_15_P138941	-4.72618	9.08711	3.03216e-05	0.0150002	566841	ENSDARG00000104609	crebbpa	CREB binding protein a	chr22:27411007-27411066
A_15_P598667	-10.1791	12.0966	3.03872e-05	0.0150002	114367	ENSDARG00000099824	ctse	cathepsin E; nothepsin (nots)	chr14:37891816-37891757
A_15_P681476	-3.34433	8.44869	3.13931e-05	0.0150002		ENSDARG00000097383	si:dkey-18f23.11	si:dkey-18f23.11	chr23:35846284-35846225
A_15_P759166	-2.88636	7.80138	3.29419e-05	0.0150002					chr19:29652222-29652163
A_15_P624761	2.34719	13.6968	3.60996e-05	0.0158066	100126128	ENSDARG00000094210	zgc:173594	zgc:173594	chr3:32277799-32277858
A_15_P114034	-4.34134	9.18957	3.95512e-05	0.0158545	436898	ENSDARG00000098141	supt3h	SPT3 homolog, SAGA and STAGA complex component	chr17:4902839-4902780
A_15_P109315	-3.4717	7.8265	5.15887e-05	0.0169749	447860	ENSDARG00000075931	acsl5	acyl-CoA synthetase long-chain family member 5	chr12:33125799-33125740
A_15_P114997	-10.3386	11.9472	5.18553e-05	0.0169749	559931	ENSDARG00000055809	vtg2	vitellogenin 2	chr22:25344088-25344029
A_15_P168681	2.13248	8.48089	6.02393e-05	0.0169749	799022	ENSDARG00000034941	si:dkey-224e22.2	si:dkey-224e22.2	chr18:43182111-43182170
A_15_P270691	-4.46093	8.3318	5.35917e-05	0.0169749	100007251	ENSDARG00000060325	fam20cl	family with sequence similarity 20, member C like	chr22:025425202-025425143
A_15_P422305	2.40904	8.26301	4.73675e-05	0.0169749	798001	ENSDARG00000069139	grik1a	glutamate receptor, ionotropic, kainate 1a	chr10:26037528-26037469
A_15_P721376	-2.79273	7.7631	5.78094e-05	0.0169749	445093	ENSDARG00000031325	tmed1a	transmembrane emp24 protein transport domain containing 1a	chr3:48423651-48423592
A_15_P749026	-2.06736	8.07632	5.03352e-05	0.0169749	393805	ENSDARG00000019302	mid1ip1b	MID1 interacting protein 1b	chr22:11547549-11547539
A_15_P287416	-2.38662	7.6205	6.60502e-05	0.0180333	792520	ENSDARG00000074317	fam20c	FAM20C, golgi associated secretory pathway kinase	chr3:62621529-62622017
A_15_P508032	-2.10564	9.74972	6.65293e-05	0.0180333	321739	ENSDARG00000035751	ipo7	importin 7	chr7:67031027-67031085
A_15_P592512	2.77898	8.27685	7.088e-05	0.0186789	100004316	ENSDARG00000097176	si:dkey-16m19.2	si:dkey-16m19.2	chr22:27734614-27734555
A_15_P729891	-10.0977	12.5168	7.31103e-05	0.0189163	64260	ENSDARG00000092126	vtg5	vitellogenin 5	chr22:25228742-25228600
A_15_P118829	-5.24274	8.77673	7.74366e-05	0.0191002	393481	ENSDARG00000098995	cyp2k6	cytochrome P450, family 2, subfamily K, polypeptide 6	chr3:12443160-12443101
A_15_P622391	-10.6365	12.5992	7.78478e-05	0.0191002	678536	ENSDARG00000078429	vtg4	vitellogenin 4	chr22:25256579-25256520
A_15_P727525	-10.4395	12.8964	7.62843e-05	0.0191002	559856	ENSDARG00000092419	vtg7	vitellogenin 7	chr22:25323704-25323683
A_15_P157426	-3.30724	8.06936	8.37625e-05	0.0200333	100332334	ENSDARG00000099005	palm2	paralemmin 2	chr10:4811954-4812013
A_15_P237716	2.12161	8.11724	8.59241e-05	0.0202106	100073328	ENSDARG00000027065	slc38a3a	solute carrier family 38, member 3a	chr11:35791398-35787124
A_15_P105563	-2.2622	7.88774	8.71405e-05	0.0203234	337591	ENSDARG00000020929	fam49ba	family with sequence similarity 49, member Ba	chr2:31933502-31933443
A_15_P133821	2.60334	9.72935	8.9974e-05	0.0203234	335737	ENSDARG00000094965	nfil3-5	nuclear factor, interleukin 3 regulated, member 5	chr6:9616323-9616264
A_15_P119137	-4.10382	8.25237	9.52402e-05	0.0205318	393677	ENSDARG00000036567	aanat1	arylalkylamine N-acetyltransferase 1	chr6:22266037-22265978
A_15_P118163	2.1723	8.37907	9.96096e-05	0.0211566	100319820	ENSDARG00000040027	osbpl10	oxysterol binding protein-like 10	chr16:42028826-42038813
A_15_P114150	2.36161	12.8947	0.00011195	0.0223824	334082	ENSDARG00000023176	tdo2b	tryptophan 2,3-dioxygenase b	chr11:34921000-34920941
A_15_P727116	-10.2155	12.8963	0.000111069	0.0223824	559229	ENSDARG00000016825	vtg6	vitellogenin 6	chr22:25289557-25289401
A_15_P727566	3.94132	12.1588	0.000126746	0.0242326	100037332	ENSDARG00000069375	zgc:162608	zgc:162608	chr15:20837751-20837692
A_15_P179731	-2.38754	10.6155	0.000145627	0.0261007	386720	ENSDARG00000091558	zgc:158494	zgc:158494	chr10:7080597-7080538
A_15_P664031	-10.0537	11.5357	0.000146531	0.0261007	30518	ENSDARG00000016448	vtg3	vitellogenin 3, phosvitinless	chr11:7505929-7505870
A_15_P139506	-2.30634	8.11876	0.000156587	0.0267272	492819	ENSDARG00000097510	si:dkey-245f22.3	si:dkey-245f22.3	chr11:26462784-26462725
A_15_P743956	-10.4821	12.8891	0.000162868	0.0274283	559475	ENSDARG00000092233	vtg1	vitellogenin 1	chr22:25207706-25207647
A_15_P134096	2.45379	9.30106	0.000199021	0.0294529	503788	ENSDARG00000077691	slc13a5a	info solute carrier family 13 (sodium-dependent citrate transporter), member 5a	chr21:38890307-38890248
A_15_P119690	2.36367	10.215	0.000223313	0.0303925	171477	ENSDARG00000101481	rbp5	retinol binding protein 1a, cellular	chr16:34217273-34217214
A_15_P675216	-2.26628	7.81822	0.000240429	0.03134	799116	ENSDARG00000098949	mslna	mesothelin a
A_15_P728101	2.63632	12.017	0.000238795	0.03134	436640	ENSDARG00000021250	slc25a48	solute carrier family 25, member 48	chr14:26605521-26605462
A_15_P179866	-9.59402	11.2481	0.000256887	0.0324945	30518	ENSDARG00000016448	vtg3	vitellogenin 3, phosvitinless	chr11:7505929-7505870
A_15_P738631	2.14933	11.2958	0.000260116	0.0327574	352937	ENSDARG00000094857	dio2	deiodinase, iodothyronine, type II	chr17:16714958-16715017
A_15_P687141	2.58382	8.2842	0.000293017	0.0348935	558951	ENSDARG00000086450	tdg.2	thymine DNA glycosylase, tandem duplicate 2	chr25:19451430-19451489
A_15_P663041	-4.10331	8.7913	0.000347789	0.0377803	792896	ENSDARG00000078206	zgc:171506	zgc:171506	chr3:24918821-24918880
A_15_P442585	-3.42626	8.17928	0.000353173	0.0378808	100330940	ENSDARG00000076056	IYD	iodotyrosine deiodinase, LOC100330940	chr23:40073641-40073582
A_15_P290288	-2.81171	9.01758	0.000361659	0.0382646	767641	ENSDARG00000054054	zgc:153219	zgc:153219	chr7:34468293-34468352
A_15_P111540	-2.24985	15.2318	0.000371854	0.038829	799637	ENSDARG00000094557	nupr1	nuclear protein 1	chr3:15110641-15110700
A_15_P120419	-9.67505	13.2111	0.000406317	0.0406623	568032	ENSDARG00000070038	rbp2a	retinol binding protein 2a, cellular	chr15:5708824-5708883
A_15_P147281	-4.60524	9.20199	0.000419614	0.041612	559054	ENSDARG00000052734	hmgcra	3-hydroxy-3-methylglutaryl-CoA reductase a	chr5:52661602-52659985
A_15_P514047	2.55431	12.5986	0.000451826	0.0418318	79378	ENSDARG00000018478	agxtb	alanine-glyoxylate aminotransferase b	chr2:22144265-22141276
A_15_P706376	-4.57959	8.70582	0.000526655	0.0435731		ENSDARG00000102645	usp47	ubiquitin specific peptidase 47	Zv9_scaffold3485:243929-243988
A_15_P733039	2.44499	13.4208	0.00053864	0.0440524	100170833	ENSDARG00000094210	zgc:194125	zgc:194125	chr3:32262808-32262959
A_15_P260967	-2.37544	7.91405	0.00060996	0.0462677	555597	ENSDARG00000078178	art4	ADP-ribosyltransferase 4 (Dombrock blood group)	chr3:4219650-4219709
A_15_P188256	-3.98467	8.73678	0.000649972	0.0482999	571064	ENSDARG00000052700	slc9b2	solute carrier family 9 member B2	chr1:44082329-44082270
