# Supplementary material for: Baseline mRNA expression differs widely between common laboratory strains of zebrafish
Source: Sci Rep. 2018 Mar 19;8:4780. doi: 10.1038/s41598-018-23129-4 (PMC5859126; doi:10.1038/s41598-018-23129-4)
Supplement: Supplementary file 4 — Dataset 3 [file 41598_2018_23129_MOESM4_ESM.xls]

## Sheet: output.shared.ABWIK.q0.05
Additional File 3: Differentially expressed mRNA transcripts between sexes regardless of strain
Manuscript Title: Baseline mRNA expression differs widely between common laboratory strains of zebrafish
Authors: Lindsay A. Holden and Kim H. Brown
ProbeName	logFC	AveExpr	P.Value	adj.P.Val	EntrezGeneID	EnsemblID	GeneSymbol	GeneName	GenomicCoordinates
A_15_P753881	-9.19993	10.912	1.79873e-06	0.00808085	559931	ENSDARG00000055809	vtg2	vitellogenin 2	chr22:25350378-25350324
A_15_P235246	-9.16936	10.5768	3.47939e-06	0.00845096	559856	ENSDARG00000092419	vtg4 homolog	vitellogenin 4 homolog (BC116526)	chr22:25275999-25275940
A_15_P100370	-4.09758	8.60601	6.11343e-06	0.00855722	259252	ENSDARG00000004111	esr1	estrogen receptor 1	chr20:26389465-26389406
A_15_P491702	-7.51131	9.94959	1.01343e-05	0.00918117	797190	ENSDARG00000023302	gpbar1	G protein-coupled bile acid receptor 1	chr9:48921554-48921495
A_15_P138826	-4.46101	8.48532	1.7412e-05	0.0100445	559475	ENSDARG00000092233	vtg1	vitellogenin 1	chr22:25361428-25361369
A_15_P598667	-9.69753	11.7129	1.79882e-05	0.0105593	114367	ENSDARG00000099824	ctse	cathepsin E; nothepsin (nots)	chr14:37891816-37891757
A_15_P109315	-3.71251	8.0031	3.05336e-05	0.0117773	447860	ENSDARG00000075931	acsl5	acyl-CoA synthetase long-chain family member 5	chr12:33125799-33125740
A_15_P646506	3.87964	8.70093	2.10577e-05	0.0119419	393335	ENSDARG00000023287	hsd17b3	hydroxysteroid (17-beta) dehydrogenase 3	chr8:30723199-30723258
A_15_P115968	-3.08068	8.67543	2.51519e-05	0.012252	795538	ENSDARG00000069795	zgc:154058	zgc:154058	chr13:18636300-18636359
A_15_P114278	-2.81453	8.84419	3.52344e-05	0.0127808	402856	ENSDARG00000024416	twistnb	TWIST neighbor	chr19:2305981-2305922
A_15_P114997	-10.3113	11.8821	3.34711e-05	0.012887	559931	ENSDARG00000055809	vtg2	vitellogenin 2	chr22:25344088-25344029
A_15_P257036	-4.07172	8.34877	3.64828e-05	0.0130742	100537394		aff1	AF4/FMR2 family, member 1	chr21:122206-122042
A_15_P721376	-3.06129	7.8432	4.08721e-05	0.0136481		ENSDARG00000097383	si:dkey-18f23.11	si:dkey-18f23.11	chr3:48423651-48423592
A_15_P729891	-9.91995	12.5075	4.87397e-05	0.014634	64260	ENSDARG00000092126	vtg5	vitellogenin 5	chr22:25228742-25228600
A_15_P727525	-10.1314	12.9087	4.927e-05	0.0147108	559856	ENSDARG00000092419	vtg7	vitellogenin 7	chr22:25323704-25323683
A_15_P131956	-2.28979	13.0603	6.01493e-05	0.014774	58093	ENSDARG00000000069	dap	death associated protein	chr24:22708768-22685111
A_15_P207426	2.70788	8.67086	7.7089e-05	0.0156074	568835	ENSDARG00000046053	slc27a6	solute carrier family 27 (fatty acid transporter), member 6	chr10:16481199-16481258
A_15_P270691	-4.71446	8.40102	6.51929e-05	0.0158714	100007251	ENSDARG00000060325	fam20cl	family with sequence similarity 20, member C like	chr22:025425202-025425143
A_15_P119137	-3.95276	8.12846	6.91285e-05	0.0162288	393677	ENSDARG00000036567	aanat1	arylalkylamine N-acetyltransferase 1	chr6:22266037-22265978
A_15_P501727	-7.78912	10.3623	8.98107e-05	0.0164365	100006713	ENSDARG00000088293	doc2b	double C2-like domains, beta	chr5:62620813-62620872
A_15_P759166	-3.13545	7.88326	8.42743e-05	0.016875					chr19:29652222-29652163
A_15_P138941	-4.26735	8.92593	8.55054e-05	0.0168854	566841	ENSDARG00000104609	crebbpa	CREB binding protein a	chr22:27411007-27411066
A_15_P727116	-10.0218	12.8687	7.9503e-05	0.0171752	559229	ENSDARG00000016825	vtg6	vitellogenin 6	chr22:25289557-25289401
A_15_P749026	-2.86962	9.2548	8.06228e-05	0.0173598	393805	ENSDARG00000019302	mid1ip1b	MID1 interacting protein 1b	chr22:11547549-11547539
A_15_P119690	2.29882	9.47093	0.00011298	0.0177407	171477	ENSDARG00000101481	rbp5	retinol binding protein 1a, cellular	chr16:34217273-34217214
A_15_P287416	-3.36553	8.11183	0.000102832	0.018402	792520	ENSDARG00000074317	fam20c	FAM20C, golgi associated secretory pathway kinase	chr3:62621529-62622017
A_15_P622391	-10.0991	12.3356	0.000107767	0.018925	678536	ENSDARG00000078429	vtg4	vitellogenin 4	chr22:25256579-25256520
A_15_P664031	-10.2315	11.6042	9.94523e-05	0.0193134	30518	ENSDARG00000016448	vtg3	vitellogenin 3, phosvitinless	chr11:7505929-7505870
A_15_P743956	-10.4162	12.8242	0.00010384	0.0196771	559475	ENSDARG00000092233	vtg1	vitellogenin 1	chr22:25207706-25207647
A_15_P422305	3.18651	8.45423	0.000138126	0.0199562	798001	ENSDARG00000069139	grik1a	glutamate receptor, ionotropic, kainate 1a	chr10:26037528-26037469
A_15_P139506	-2.41878	7.96184	0.000111228	0.020307	492819	ENSDARG00000097510	si:dkey-245f22.3	si:dkey-245f22.3	chr11:26462784-26462725
A_15_P173471	3.88829	10.1785	0.000518349	0.0238348	393348	ENSDARG00000011371	zgc:64106	zgc:64106	chr21:10409449-10409390
A_15_P147281	-4.17589	9.05233	0.000221476	0.0259667	559054	ENSDARG00000052734	hmgcra	3-hydroxy-3-methylglutaryl-CoA reductase a	chr5:52661602-52659985
A_15_P157426	-3.36537	8.11567	0.000336029	0.027419	571064	ENSDARG00000052700	slc9b2	solute carrier family 9 member B2	chr10:4811954-4812013
A_15_P114034	-4.01687	9.19205	0.000411594	0.0274571	436898	ENSDARG00000098141	supt3h	SPT3 homolog, SAGA and STAGA complex component	chr17:4902839-4902780
A_15_P728101	3.32159	11.2717	0.000256322	0.0282112	436640	ENSDARG00000021250	slc25a48	solute carrier family 25, member 48	chr14:26605521-26605462
A_15_P442585	-3.65682	8.15168	0.000293623	0.0304663	100330940	ENSDARG00000076056	IYD	iodotyrosine deiodinase, LOC100330940	chr23:40073641-40073582
A_15_P118829	-4.08586	8.12984	0.000653878	0.0340712	393481	ENSDARG00000098995	cyp2k6	cytochrome P450, family 2, subfamily K, polypeptide 6	chr3:12443160-12443101
A_15_P120419	-9.83024	13.0967	0.000393693	0.0343074	568032	ENSDARG00000070038	rbp2a	retinol binding protein 2a, cellular	chr15:5708824-5708883
A_15_P188256	-3.79816	8.37892	0.000654614	0.0421179	100332334	ENSDARG00000099005	palm2	paralemmin 2	chr1:44082329-44082270
