# Supplementary material for: Baseline mRNA expression differs widely between common laboratory strains of zebrafish
Source: Sci Rep. 2018 Mar 19;8:4780. doi: 10.1038/s41598-018-23129-4 (PMC5859126; doi:10.1038/s41598-018-23129-4)
Supplement: Supplementary file 5 — Dataset 4 [file 41598_2018_23129_MOESM5_ESM.xls]

## Sheet: output.male.q0.05
Additional File 4: Differentially expressed mRNA transcripts between AB, TU, and WIK in males
Manuscript Title: Baseline mRNA expression differs widely between common laboratory strains of zebrafish
Authors: Lindsay A. Holden and Kim H. Brown
ProbeName	AB.TU	AB.WIK	TU.WIK	AveExpr	P.Value	adj.P.Val	EntrezGeneID	EnsemblID	GeneSymbol	GeneName	GenomicCoordinates	ABcalc	TUcalc	WIKcalc	ABcenter	TUcenter	WIKcenter
A_15_P746011	2.07319	0.857472	-1.21572	12.8573	2.29848e-08	0.000327085	449771	ENSDARG00000018149	slc38a4	solute carrier family 38, member 4	chr4:1410151-1410210	1.46533	-1.64446	0.179125	1.28621	-1.82358	0
A_15_P628314	-3.89512	-2.0616	1.83351	8.89729	2.29463e-08	0.000327085	449848	ENSDARG00000099298	xrcc5	X-ray repair complementing defective repair in Chinese hamster cells 5	chr9:54171687-54171628	-2.97836	2.86432	0.114045	-3.09241	2.75027	0
A_15_P247126	0.611873	-4.375	-4.98687	8.3284	3.60484e-08	0.000341992	325401	ENSDARG00000101879	si:dkeyp-80d11.1	si:dkeyp-80d11.1	chr6:39468488-39468547	-1.88156	-2.79937	4.68094	0	-0.917809	6.5625
A_15_P629671	-1.61565	-2.25678	-0.641128	8.30334	5.0209e-08	0.00035725	550227	ENSDARG00000039185	nfyba	nuclear transcription factor Y, beta a	chr4:8253717-8253871	-1.93622	0.487263	1.44895	-2.42348	0	0.961691
A_15_P682796	0.684988	4.68539	4.0004	11.0702	9.6826e-08	0.000468656	403009	ENSDARG00000020944	ezra	ezrin a	chr17:45726513-45726454	2.68519	1.6577	-4.34289	1.02748	0	-6.0006
A_15_P281337	-5.76791	-0.0803312	5.68758	8.0746	9.87997e-08	0.000468656	30757	ENSDARG00000075963	mhc1uba	major histocompatibility complex class I UBA	chr19:7696683-7696742	-2.92412	5.72774	-2.80362	0	8.65186	0.120497
A_15_P189126	-2.35901	0.0616455	2.42065	7.45445	2.08135e-07	0.000777056	407716	ENSDARG00000057433	st6galnac5b	ST6 (alpha-N-acetyl-neuraminyl-2,3-beta-galactosyl-1,3)-N-acetylgalactosaminide alpha-2,6-sialyltransferase 5b	chr8:18320735-18320676	-1.14868	2.38983	-1.24115	0	3.53851	-0.0924682
A_15_P110638	3.6339	3.04127	-0.592632	8.17463	4.04849e-07	0.000986458	352919	ENSDARG00000058354	selt1a	selenoprotein T, 1a	chr2:9473278-9473224	3.33759	-2.11327	-1.22432	4.56191	-0.888948	0
A_15_P627241	2.14293	7.00142	4.85849	9.83556	3.2022e-07	0.000986458	100126114	ENSDARG00000071024	zgc:171679	zgc:171679	chr22:33247483-33247542	4.57218	1.35778	-5.92996	3.2144	0	-7.28773
A_15_P148262	4.3231	3.10436	-1.21874	7.95039	6.10463e-07	0.00133649	568643	ENSDARG00000024865	dscama	Down syndrome cell adhesion molecule a	chr10:40297763-40297822	3.71373	-2.77092	-0.942809	4.65654	-1.82811	0
A_15_P666971	2.70238	0.212166	-2.49021	9.14282	7.59454e-07	0.00144099	792225	ENSDARG00000045352	cst14a.2	cystatin 14a, tandem duplicate 2	chr24:021530100-021530163	1.45727	-2.59629	1.13902	0.318249	-3.73532	0
A_15_P676726	4.21541	-0.104341	-4.31975	8.5564	1.06131e-06	0.00156582	447941	ENSDARG00000003132	apip	APAF1 interacting protein	chr7:51365134-51365193	2.05553	-4.26758	2.21205	0	-6.32311	0.156512
A_15_P282206	-0.136317	-2.3637	-2.22739	7.45938	1.15534e-06	0.00156582	100148522	ENSDARG00000055642	GTP	glutamic--pyruvic transaminase	chr12:15236443-15236502	-1.25001	-1.04553	2.29554	-0.204475	0	3.34108
A_15_P553672	3.00443	0.409586	-2.59484	7.93462	1.08583e-06	0.00156582	568426	ENSDARG00000062837	spata13	spermatogenesis associated 13	chr24:022488549-022488495	1.70701	-2.79963	1.09263	0.614379	-3.89226	0
A_15_P167421	0.819543	4.72395	3.90441	9.57445	1.13631e-06	0.00156582	553476	ENSDARG00000100555	aqp11	aquaporin 11	chr18:47242492-47242551	2.77175	1.54243	-4.31418	1.22932	0	-5.85661
A_15_P629221	4.91794	4.05371	-0.864231	8.12877	1.08094e-06	0.00156582	405888	ENSDARG00000100588	rpl36	ribosomal protein L36	chr22:1227367-1227426	4.48583	-2.89109	-1.59474	6.08056	-1.29635	0
A_15_P116853	3.45622	0.336795	-3.11942	8.69432	1.66236e-06	0.00185289	393975	ENSDARG00000035005	bag2	BCL2-associated athanogene 2	chr13:1277308-1277249	1.89651	-3.28782	1.39132	0.505192	-4.67914	0
A_15_P133821	-1.87783	-4.6898	-2.81198	8.53042	1.45634e-06	0.00185289	335737	ENSDARG00000094965	nfil3-5	nuclear factor, interleukin 3 regulated, member 5	chr6:9616323-9616264	-3.28382	-0.467074	3.75089	-2.81674	0	4.21796
A_15_P665856	2.65605	1.80396	-0.852091	7.17582	1.77535e-06	0.00185289	100009628		si:dkey-23c22.6	si:dkey-23c22.6	chr8:23352563-23352622	2.23001	-1.75407	-0.475935	2.70594	-1.27814	0
A_15_P106909	-4.81769	-5.12457	-0.306876	9.26271	2.04823e-06	0.00201016	393734	ENSDARG00000044420	dnajc19	DnaJ (Hsp40) homolog, subfamily C, member 19	chr22:40526258-40526317	-4.97113	2.25541	2.71572	-7.22653	0	0.460314
A_15_P142681	-3.14655	-2.01297	1.13358	8.78729	2.26919e-06	0.00205353	563896	ENSDARG00000003615	slc26a3.2	solute carrier family 26 (anion exchanger), member 3, tandem duplicate 2	chr4:17889762-17889821	-2.57976	2.14006	0.439699	-3.01946	1.70036	0
A_15_P115042	-3.38313	-1.10805	2.27508	11.1558	2.2186e-06	0.00205353	321461	ENSDARG00000025147	cd63	Cd63 antigen	chr23:32324406-32324465	-2.24559	2.82911	-0.583517	-1.66207	3.41263	0
A_15_P656731	0.137064	-5.00039	-5.13746	8.16998	2.30888e-06	0.00205353	562702	ENSDARG00000104786	nlgn3a	neuroligin 3a		-2.43166	-2.63726	5.06892	0	-0.205596	7.50059
A_15_P111688	2.59931	2.42955	-0.169762	8.05639	2.70351e-06	0.00217332	326058	ENSDARG00000016611	scrn3	secernin 3	chr9:2475507-2475566	2.51443	-1.38454	-1.12989	3.64432	-0.254642	0
A_15_P219866	2.66269	0.215258	-2.44743	9.525	2.74901e-06	0.00217332	100009631	ENSDARG00000037748	slc43a1b	solute carrier family 43, member 1b	chr1:45075089-45068965	1.43898	-2.55506	1.11609	0.322887	-3.67115	0
A_15_P284436	0.282301	-3.39586	-3.67817	7.36734	3.01702e-06	0.00225967	436616	ENSDARG00000070516	si:dkeyp-52c3.2	si:dkeyp-52c3.2	chr3:2299281-2299340	-1.55678	-1.98023	3.53702	0	-0.423452	5.0938
A_15_P500362	0.777847	-1.96638	-2.74423	7.48584	2.93918e-06	0.00225967					chr3:046951546-046951484	-0.594267	-1.76104	2.3553	0	-1.16677	2.94957
A_15_P733046	-3.74782	-3.93753	-0.189706	11.3165	4.05754e-06	0.00230963	140615	ENSDARG00000019532	fads2	fatty acid desaturase 2	chr25:4203450-4203391	-3.84268	1.77906	2.06362	-5.62173	0	0.284559
A_15_P631196	-3.0443	-2.12569	0.91861	9.67662	3.43785e-06	0.00230963	393350	ENSDARG00000043260	xylb	xylulokinase homolog (H. influenzae)	chr24:43104047-43104106	-2.585	1.98146	0.603541	-3.18854	1.37791	0
A_15_P142951	-2.85626	-0.324617	2.53164	8.12872	3.97125e-06	0.00230963	777609	ENSDARG00000070581	ggact.1	gamma-glutamylamine cyclotransferase, tandem duplicate 1	chr1:2211081-2211022	-1.59044	2.69395	-1.10351	-0.486925	3.79746	0
A_15_P576707	-0.438848	-2.12831	-1.68946	7.29964	4.03271e-06	0.00230963	100151464	ENSDARG00000099719	cdkn1d	cyclin-dependent kinase inhibitor 1D	Zv9_NA265:11781-11840	-1.28358	-0.625306	1.90888	-0.658272	0	2.53419
A_15_P767516	0.454419	2.01522	1.5608	9.10451	3.66082e-06	0.00230963	100141351	ENSDARG00000100585	coa3	cytochrome C oxidase assembly factor 3	chr12:4168340-4168399	1.23482	0.553191	-1.78801	0.681629	0	-2.3412
A_15_P378415	-4.995	-0.0463859	4.94861	7.98831	4.45139e-06	0.00248414	100000736	ENSDARG00000089399	tmem176l.2	transmembrane protein 176l.2	chr16:49758651-49758791	-2.52069	4.97181	-2.45111	-0.0695788	7.42292	0
A_15_P171146	2.90999	-0.221916	-3.13191	7.68658	5.21624e-06	0.00282175	393249	ENSDARG00000025858	zgc:56525	zgc:56525	chr8:51372639-51372698	1.34404	-3.02095	1.67691	0	-4.36499	0.332874
A_15_P161791	-2.68778	-1.15078	1.537	7.82097	6.59883e-06	0.00286044	280648	ENSDARG00000028048	rdh8a	retinol dehydrogenase 8a	chr3:54325734-54325675	-1.91928	2.11239	-0.193108	-1.72617	2.3055	0
A_15_P119303	-2.0132	-0.169154	1.84405	8.28918	6.54471e-06	0.00286044	792160	ENSDARG00000043249	irf1b	interferon regulatory factor 1b	chr21:44273681-44273740	-1.09118	1.92862	-0.837446	-0.253731	2.76607	0
A_15_P736641	0.767175	3.70143	2.93425	9.2833	6.63326e-06	0.00286044	569755	ENSDARG00000074908	col6a1	collagen, type VI, alpha 1	chr11:34833089-34833036	2.2343	1.08354	-3.31784	1.15076	0	-4.40137
A_15_P103658	5.2583	4.53441	-0.723887	7.63605	6.12988e-06	0.00286044	405888	ENSDARG00000100588	rpl36	ribosomal protein L36	chr22:1227375-1227436	4.89636	-2.99109	-1.90526	6.80162	-1.08583	0
A_15_P208486	-3.86666	-4.22484	-0.358174	9.32693	5.81469e-06	0.00286044	619204	ENSDARG00000101622	mrps7	mitochondrial ribosomal protein S7	chr24:16750095-16750154	-4.04575	1.75424	2.29151	-5.8	0	0.537262
A_15_P741771	0.155677	-1.94447	-2.10015	7.04008	6.51774e-06	0.00286044	751735		zgc:153724	zgc:153724		-0.894397	-1.12791	2.02231	0	-0.233515	2.91671
A_15_P110114	-3.14701	0.0588688	3.20588	7.34305	6.80113e-06	0.00288906	447805	ENSDARG00000038248	ggact.2	gamma-glutamylamine cyclotransferase, tandem duplicate 2	chr1:2207218-2207159	-1.54407	3.17645	-1.63238	0	4.72052	-0.0883032
A_15_P170966	-3.48477	-3.22105	0.263714	9.3136	7.02692e-06	0.00294107	751594	ENSDARG00000000804	rassf6	Ras association (RalGDS/AF-6) domain family 6	chr10:13199594-13199653	-3.35291	1.87424	1.47867	-4.83158	0.395571	0
A_15_P101039	-1.77683	-2.20902	-0.432194	9.2896	7.6079e-06	0.00309326	58098	ENSDARG00000006791	arntl1a	aryl hydrocarbon receptor nuclear translocator-like 1a	chr25:18381321-18381262	-1.99293	0.672317	1.32061	-2.66524	0	0.648291
A_15_P101672	2.36305	1.83219	-0.530856	10.3257	9.47544e-06	0.00341448	436951	ENSDARG00000069116	timm10	translocase of inner mitochondrial membrane 10 homolog (yeast)	chr1:44849793-44849852	2.09762	-1.44695	-0.650668	2.74829	-0.796284	0
A_15_P681726	1.3378	2.3517	1.0139	8.77748	9.45582e-06	0.00341448					Zv9_scaffold3481:49673-49732	1.84475	-0.161948	-1.6828	2.00669	0	-1.52085
A_15_P762391	-2.25852	-1.99709	0.261428	8.13036	1.15322e-05	0.00377261	373115	ENSDARG00000051762	dnaja4	DnaJ heat shock protein family (Hsp40) member A4	chr25:35466201-35466260	-2.12781	1.25997	0.867832	-2.99564	0.392142	0
A_15_P385830	-2.42627	0.07645	2.50272	7.50111	1.16838e-05	0.00377878	571737		LOC571737	high affinity cGMP-specific 3',5'-cyclic phosphodiesterase 9A-like	chr5:59971912-59978868	-1.17491	2.46449	-1.28958	0	3.6394	-0.114675
A_15_P366130	-1.03582	-2.43647	-1.40065	8.39947	1.32308e-05	0.00381134	492480	ENSDARG00000036965	rnf24	ring finger protein 24	chr1:42153427-42153368	-1.73615	-0.182418	1.91856	-1.55373	0	2.10098
A_15_P687141	0.0769294	-2.83408	-2.91101	7.66108	1.28348e-05	0.00381134	558951	ENSDARG00000086450	tdg.2	thymine DNA glycosylase, tandem duplicate 2	chr25:19451430-19451489	-1.37858	-1.49397	2.87254	0	-0.115394	4.25112
A_15_P726416	-0.182954	-2.2522	-2.06925	8.78141	1.37766e-05	0.00381134	431765	ENSDARG00000087188	nfil3-6	nuclear factor, interleukin 3 regulated, member 6	chr3:13890084-13890026	-1.21758	-0.943147	2.16073	-0.274432	0	3.10387
A_15_P735751	-1.33553	-2.44041	-1.10488	11.2454	1.19488e-05	0.00381134	394209	ENSDARG00000099819	sb:cb1058	sb:cb1058	chr7:26203729-26203788	-1.88797	0.115322	1.77264	-2.00329	0	1.65732
A_15_P697341	0.310015	-1.6983	-2.00831	7.33384	1.44864e-05	0.00382062	558900	ENSDARG00000034522	rab6b	RAB6B, member RAS oncogene family	chr6:27584625-27584686	-0.694141	-1.15916	1.8533	0	-0.465022	2.54744
A_15_P592512	0.728952	-2.62793	-3.35689	7.6714	1.45215e-05	0.00382062	100004316	ENSDARG00000097176	si:dkey-16m19.2	si:dkey-16m19.2	chr22:27734614-27734555	-0.949491	-2.04292	2.99241	0	-1.09343	3.9419
A_15_P101314	2.30636	2.17495	-0.131405	7.2196	1.45071e-05	0.00382062	404626	ENSDARG00000103651	map3k12	mitogen-activated protein kinase kinase kinase 12	chr9:248633-248574	2.24066	-1.21888	-1.02177	3.26243	-0.197107	0
A_15_P139891	0.551963	-1.84536	-2.39732	7.3788	1.52034e-05	0.00389823	80366	ENSDARG00000086633	or111-3	odorant receptor, family D, subfamily 111, member 3	chr15:30663160-30663101	-0.646699	-1.47464	2.12134	0	-0.827945	2.76804
A_15_P400410	-2.41753	-0.037417	2.38011	7.20918	1.67376e-05	0.00414235	100002392	ENSDARG00000100520	LOC100002392	chemokine CCL-C17a		-1.22747	2.39882	-1.17135	-0.0561256	3.57017	0
A_15_P145046	2.11209	1.05981	-1.05229	8.85444	1.75381e-05	0.00414385	559097	ENSDARG00000004051	cyp7a1b	cytochrome P450, family 7, subfamily A, polypeptide 1b	chr7:59518113-59518054	1.58595	-1.58219	-0.00375997	1.58971	-1.57843	0
A_15_P582952	-0.132844	3.25579	3.38864	13.4378	1.76173e-05	0.00414385	57929	ENSDARG00000086628	stk19	serine/threonine kinase 19	chr3:056951053-056950993	1.56147	1.76074	-3.32221	0	0.199266	-4.88369
A_15_P177966	3.39967	3.03967	-0.359999	7.19807	1.82565e-05	0.004259	561018	ENSDARG00000057334	cmasa	cytidine monophosphate N-acetylneuraminic acid synthetase a	chr4:13792738-13792797	3.21967	-1.87983	-1.33983	4.5595	-0.539999	0
A_15_P106590	2.39955	1.9279	-0.471652	8.25642	1.90193e-05	0.00426293	492502	ENSDARG00000040698	plekha8	pleckstrin homology domain containing, family A (phosphoinositide binding specific) member 8	chr16:22355616-22355557	2.16372	-1.4356	-0.728123	2.89185	-0.707478	0
A_15_P296603	-2.45142	-2.52969	-0.0782694	9.09326	1.92137e-05	0.00426293	100001422	ENSDARG00000086421	si:ch211-212k18.8	si:ch211-212k18.8	chr7:20656689-20656748	-2.49055	1.18657	1.30398	-3.67713	0	0.117404
A_15_P734186	-0.924714	1.70361	2.62832	7.7623	2.54367e-05	0.00517109	30163	ENSDARG00000079402	tapbp.1	TAP binding protein (tapasin), tandem duplicate 1	chr19:007664298-007664253	0.389446	1.77652	-2.16596	0	1.38707	-2.55541
A_15_P205886	1.58837	2.52653	0.938161	9.73273	2.73359e-05	0.00532881	557552	ENSDARG00000068876	zgc:153031	zgc:153031	chr18:14725880-14725939	2.05745	-0.325106	-1.73235	2.38256	0	-1.40724
A_15_P661616	-3.32571	-0.751426	2.57429	8.00318	2.66617e-05	0.00532881	100124611	ENSDARG00000077855	znrf2a	zinc and ring finger 2a	chr19:2058127-2058068	-2.03857	2.95	-0.91143	-1.12714	3.86143	0
A_15_P344680	2.39125	5.29614	2.90488	9.54742	2.70054e-05	0.00532881	100141330	ENSDARG00000105265	zgc:171534	zgc:171534	chr13:171801-171860	3.8437	0.256815	-4.10051	3.58688	0	-4.35733
A_15_P365960	-1.3355	-2.14408	-0.808577	8.45356	2.90449e-05	0.00537863	368923	ENSDARG00000000730	slc6a13	solute carrier family 6 (neurotransmitter transporter, GABA), member 13	chr6:41049851-41049792	-1.73979	0.263461	1.47633	-2.00325	0	1.21287
A_15_P172696	0.00851342	3.83968	3.83116	9.10491	2.78634e-05	0.00537863	321314	ENSDARG00000004745	lmbr1l	limb region 1 like	chr23:27968043-27968102	1.92409	1.91132	-3.83542	0.0127701	0	-5.74674
A_15_P118163	-2.78505	-2.44365	0.341403	8.76447	2.85149e-05	0.00537863	100319820	ENSDARG00000040027	osbpl10	oxysterol binding protein-like 10	chr16:42028826-42038813	-2.61435	1.56323	1.05112	-3.66547	0.512105	0
A_15_P568717	-2.02763	-0.729451	1.29818	8.0875	2.92923e-05	0.00537863	793849	ENSDARG00000055722	bco2a	beta-carotene oxygenase 2a	chr5:31695661-31695602	-1.37854	1.6629	-0.284364	-1.09418	1.94727	0
A_15_P627671	2.56476	1.31895	-1.24581	7.88584	2.87302e-05	0.00537863	563405	ENSDARG00000100862	gprc5c	G protein-coupled receptor, family C, group 5, member C	chr12:37632334-37632393	1.94185	-1.90528	-0.0365718	1.97842	-1.86871	0
A_15_P191111	2.12622	0.948735	-1.17749	8.61384	3.02448e-05	0.00551793	323870	ENSDARG00000025535	clint1a	clathrin interactor 1a	chr14:36544327-36544386	1.53748	-1.65186	0.114377	1.4231	-1.76623	0
A_15_P172936	0.328439	-3.0132	-3.34164	7.26821	3.07021e-05	0.00555389	100034580	ENSDARG00000036457	cacng6a	calcium channel, voltage-dependent, gamma subunit 6a	chr19:10420302-10420361	-1.34238	-1.83504	3.17742	0	-0.492659	4.51979
A_15_P756456	-2.7999	-2.41749	0.382414	12.2033	3.14585e-05	0.00559587	777766	ENSDARG00000102632	ubc	ubiquitin C	chr11:21579001-21578942	-2.60869	1.59116	1.01754	-3.62623	0.573622	0
A_15_P542722	2.6422	2.48518	-0.15702	8.50227	3.4813e-05	0.00604227	325906	ENSDARG00000027584	ttpa	tocopherol (alpha) transfer protein	chr2:26800225-26800284	2.56369	-1.39961	-1.16408	3.72776	-0.23553	0
A_15_P193306	-3.39614	-3.11712	0.279012	8.4908	3.50646e-05	0.00604832	322338	ENSDARG00000043019	exoc1	exocyst complex component 1	chr20:25882680-25882621	-3.25663	1.83757	1.41906	-4.67569	0.418517	0
A_15_P365420	-2.54043	-0.26339	2.27704	9.73241	3.70978e-05	0.00613654	541367	ENSDARG00000056075	rca2.1	regulator of complement activation group 2 gene 1	chr23:26382446-26382387	-1.40191	2.40874	-1.00683	-0.395084	3.41556	0
A_15_P664221	2.71016	2.27458	-0.435575	7.6487	4.08603e-05	0.00638969	83776	ENSDARG00000019498	cry5	cryptochrome 5	chr10:40632566-40632503	2.49237	-1.57287	-0.919504	3.41187	-0.653363	0
A_15_P204141	2.21552	2.3951	0.17958	7.38549	4.30801e-05	0.00652182	553486	ENSDARG00000056443	zgc:152753	zgc:152753	chr3:2991532-2991473	2.30531	-1.01797	-1.28734	3.32329	0	-0.269371
A_15_P161262	-1.26507	-2.27253	-1.00746	8.31997	4.97132e-05	0.0069917	796312	ENSDARG00000014599	slc5a6	solute carrier family 5 (sodium-dependent vitamin transporter), member 6	chr17:6319644-6319703	-1.7688	0.128806	1.64	-1.89761	0	1.51119
A_15_P496122	-0.50171	-2.86397	-2.36226	7.70793	5.01144e-05	0.0069917	30079	ENSDARG00000020298	btg2	B-cell translocation gene 2	chr22:755885-755826	-1.68284	-0.930275	2.61311	-0.752564	0	3.54339
A_15_P209426	1.56036	2.05425	0.493885	8.18714	4.90497e-05	0.0069917	445144	ENSDARG00000033376	chchd4	coiled-coil-helix-coiled-coil-helix domain containing 4	chr11:35897543-35897602	1.80731	-0.533239	-1.27407	2.34054	0	-0.740828
A_15_P107103	-0.594664	-2.03268	-1.43801	7.80582	5.45322e-05	0.00728658	568080	ENSDARG00000086856	stk35	serine/threonine kinase 35	chr23:42135766-42135707	-1.31367	-0.421675	1.73535	-0.891995	0	2.15702
A_15_P170506	-1.713	1.91169	3.62469	8.98076	5.69232e-05	0.00737141	791773	ENSDARG00000102888	gpr39	G protein-coupled receptor 39	chr9:058118629-058118688	0.0993473	2.66885	-2.76819	0	2.5695	-2.86754
A_15_P720336	3.13536	3.14026	0.00489668	9.61542	5.74567e-05	0.00739324	325906	ENSDARG00000027584	ttpa	tocopherol (alpha) transfer protein	chr2:26801019-26801078	3.13781	-1.56523	-1.57258	4.71039	0.00734502	0
A_15_P631036	-1.05119	3.55072	4.60191	9.35175	5.92624e-05	0.00750013	64279	ENSDARG00000031885	psmb12	proteasome (prosome, macropain) subunit, beta type, 12	chr19:7741797-7741856	1.24977	2.82655	-4.07631	0	1.57678	-5.32608
A_15_P164066	-2.20764	0.280001	2.48764	7.58892	6.51092e-05	0.00791911	324948	ENSDARG00000027222	adgrg1	adhesion G protein-coupled receptor G1	chr7:30007494-30007435	-0.963819	2.34764	-1.38382	0	3.31146	-0.420002
A_15_P114749	-2.17332	-0.643636	1.52969	8.9257	6.77819e-05	0.00813999	393830	ENSDARG00000026895	tor1l3	torsin family 1 like 3	chr23:37664265-37664206	-1.40848	1.85151	-0.443026	-0.965455	2.29453	0
A_15_P113039	-2.7763	0.0930756	2.86937	7.49712	7.094e-05	0.00821457	30666	ENSDARG00000001303	psmb8a	proteasome subunit beta 8A		-1.34161	2.82284	-1.48122	0	4.16445	-0.139613
A_15_P199201	-1.86207	-2.30089	-0.438816	8.01729	7.61804e-05	0.00848018	570455	ENSDARG00000008858	cyp7b1	cytochrome P450, family 7, subfamily B, polypeptide 1	chr2:42253167-42253226	-2.08148	0.711627	1.36985	-2.79311	0	0.658225
A_15_P433820	1.28568	2.88012	1.59444	7.89755	7.65003e-05	0.00848018	563771	ENSDARG00000041691	bhlhe41	basic helix-loop-helix family, member e41	chr18:15789270-15789329	2.0829	0.154377	-2.23728	1.92852	0	-2.39166
A_15_P683594	-2.2036	-0.144852	2.05875	7.5624	7.91326e-05	0.00865072	100538028	ENSDARG00000093877	MFAP4	microfibrillar associated protein 4	chr1:59873831-59873772	-1.17423	2.13118	-0.95695	-0.217278	3.08813	0
A_15_P107789	2.06419	2.60064	0.536444	8.93319	8.26195e-05	0.00887334	30253	ENSDARG00000006120	tbx2b	T-box 2b	chr15:26720144-26720203	2.33242	-0.763874	-1.56854	3.09629	0	-0.804666
A_15_P706126	2.14194	1.55131	-0.590626	10.077	8.5063e-05	0.00906733	335949		si:ch73-46j18.5	si:ch73-46j18.5; ncRNA		1.84663	-1.36628	-0.480343	2.32697	-0.885939	0
A_15_P271161	2.2116	1.49679	-0.714807	7.7075	8.58632e-05	0.00909773	565841	ENSDARG00000060862	atxn1b	ataxin 1b	chr16:27800091-27800032	1.85419	-1.4632	-0.390991	2.24518	-1.07221	0
A_15_P181673	-2.37823	-0.133667	2.24456	7.82942	8.63071e-05	0.00909773	100137104	ENSDARG00000100909	zgc:173581	zgc:173581	chr19:4878983-4879042	-1.25595	2.3114	-1.05545	-0.200501	3.36684	0
A_15_P178906	-0.663628	-3.1427	-2.47907	9.91177	8.8298e-05	0.00920531	107988034	ENSDARG00000075428	si:dkey-225i9.4	si:dkey-225i9.4	chr3:22212973-22212914	-1.90316	-0.90772	2.81088	-0.995443	0	3.7186
A_15_P193056	1.28558	-1.93138	-3.21696	8.04351	9.62726e-05	0.00954267	554550	ENSDARG00000036445	serpinh2	serine (or cysteine) peptidase inhibitor, clade H, member 2	chr7:22478219-22478278	-0.322899	-2.25127	2.57417	0	-1.92837	2.89707
A_15_P675146	-2.91054	-2.70739	0.203141	10.1447	9.63933e-05	0.00954267	368823	ENSDARG00000037000	fkbp11	FK506 binding protein 11	chr6:7350061-7349825	-2.80896	1.55684	1.25213	-4.06109	0.304712	0
A_15_P410100	1.29454	2.42002	1.12548	8.49251	9.496e-05	0.00954267	100009650	ENSDARG00000067520	SLC27A2	solute carrier family 27 member 2	chr18:245112-245053	1.85728	-0.0845321	-1.77275	1.94181	0	-1.68821
A_15_P296971	0.700559	2.32904	1.62848	10.2945	9.67801e-05	0.00954267	563358	ENSDARG00000104726	si:ch211-162e15.3	si:ch211-162e15.3	chr2:4786957-4787016	1.5148	0.463961	-1.97876	1.05084	0	-2.44272
A_15_P630306	0.197958	-1.85077	-2.04873	7.50371	0.000101722	0.00961835	450084	ENSDARG00000037706	gss	glutathione synthetase	chr23:14864676-14855513	-0.826407	-1.12334	1.94975	0	-0.296937	2.77616
A_15_P146671	-1.31416	0.87648	2.19064	7.57872	0.000104581	0.00979109	100003654	ENSDARG00000094935	si:dkey-58f10.11	si:dkey-58f10.11	chr5:40281882-40281941	-0.218842	1.7524	-1.53356	0	1.97125	-1.31472
A_15_P152951	2.24198	0.843472	-1.39851	7.73274	0.000107984	0.00996078	60642	ENSDARG00000043923	sox9b	SRY-box containing gene 9b	chr3:63179510-63179451	1.54273	-1.82024	0.277519	1.26521	-2.09776	0
A_15_P704401	-4.79536	-0.45165	4.34371	8.17495	0.000121322	0.0104674	100537823	ENSDARG00000096586	MFAP4	microfibrillar associated protein 4	chr1:59881783-59881724	-2.6235	4.56953	-1.94603	-0.677474	6.51556	0
A_15_P307356	-2.54807	-0.367612	2.18046	7.47975	0.000126873	0.0107148	100150882	ENSDARG00000104399	LOC100150882	uncharacterized LOC100150882	Zv9_NA735:71764-71705	-1.45784	2.36427	-0.906425	-0.551418	3.27069	0
A_15_P732106	1.46574	2.165	0.69926	7.87515	0.000128577	0.0107948	564246	ENSDARG00000075733	zyx	zyxin	chr16:19364238-19364179	1.81537	-0.38324	-1.43213	2.19861	0	-1.04889
A_15_P151221	1.96869	-0.643036	-2.61173	7.49233	0.00013836	0.0110985	252850	ENSDARG00000020072	thbs4b	thrombospondin 4b	chr21:5400052-5401526	0.662828	-2.29021	1.62738	0	-2.95304	0.964554
A_15_P117121	-2.1516	-1.82582	0.325782	9.4912	0.000137567	0.0110985	402831	ENSDARG00000033802	cyp27a7	cytochrome P450, family 27, subfamily A, polypeptide 7	chr9:39470576-39470635	-1.98871	1.23869	0.750019	-2.73873	0.488673	0
A_15_P222569	-0.5522	2.35778	2.90998	7.98731	0.000135923	0.0110985	100149441	ENSDARG00000039752	si:ch73-308m11.1	si:ch73-308m11.1	chr3:1178817-1178876	0.902789	1.73109	-2.63388	0	0.8283	-3.53667
A_15_P657946	2.26896	2.29268	0.0237268	7.61308	0.000135498	0.0110985	100003675	ENSDARG00000071082	p4ha1b	prolyl 4-hydroxylase, alpha polypeptide I b	chr17:19987273-19987214	2.28082	-1.12262	-1.15821	3.40344	0	-0.0355901
A_15_P721396	-0.467066	2.32271	2.78978	10.1896	0.000139184	0.0111273	555526	ENSDARG00000056203	si:ch211-201h21.5	si:ch211-201h21.5	chr6:29025238-29025465	0.927823	1.62842	-2.55625	0	0.7006	-3.48407
A_15_P172136	2.22726	1.15468	-1.07258	7.89645	0.000141282	0.0112319	406711	ENSDARG00000029936	grtp1a	growth hormone regulated TBC protein 1a	chr1:61546-61487	1.69097	-1.64992	-0.0410516	1.73203	-1.60887	0
A_15_P664276	-0.951596	-3.25219	-2.30059	10.0546	0.000143501	0.0113765	791453	ENSDARG00000036588	mhc1zba	major histocompatibility complex class I ZBA	chr1:47652676-47652617	-2.10189	-0.674498	2.77639	-1.42739	0	3.45089
A_15_P282371	2.033	2.32552	0.292513	8.89834	0.000144314	0.0114092	359835	ENSDARG00000061226	timp2a	tissue inhibitor of metalloproteinase 2a	chr12:35493485-35493339	2.17926	-0.870246	-1.30902	3.04951	0	-0.43877
A_15_P168691	2.21893	1.8473	-0.371635	8.72193	0.000147878	0.0115512	569063	ENSDARG00000061124	srpr	signal recognition particle receptor (docking protein)	chr18:43244970-43243824	2.03311	-1.29528	-0.737831	2.77094	-0.557452	0
A_15_P117765	-2.51773	-0.065645	2.45209	9.62415	0.00015278	0.0116575	406662	ENSDARG00000055876	msmo1	methylsterol monooxygenase 1	chr1:19698213-19698154	-1.29169	2.48491	-1.19322	-0.0984675	3.67813	0
A_15_P192631	-0.924904	-3.17425	-2.24935	8.28001	0.000157909	0.0118202	797943	ENSDARG00000069135	ppp1r15a	protein phosphatase 1, regulatory subunit 15A	chr7:75197073-75197132	-2.04958	-0.662223	2.7118	-1.38736	0	3.37402
A_15_P597797	2.76862	1.30389	-1.46473	7.59423	0.000157125	0.0118202						2.03626	-2.11668	0.0804226	1.95583	-2.1971	0
A_15_P133496	2.19011	0.168067	-2.02205	8.40157	0.000163046	0.0119292	402804	ENSDARG00000102877	bphl	biphenyl hydrolase-like (serine hydrolase)	Zv9_NA409:36325-36436	1.17909	-2.10608	0.92699	0.2521	-3.03307	0
A_15_P104233	0.774012	4.45657	3.68256	10.2013	0.000168574	0.0122393	492804	ENSDARG00000029905	phyhd1	phytanoyl-CoA dioxygenase domain containing 1	chr21:4782922-4782981	2.61529	1.45428	-4.06957	1.16102	0	-5.52384
A_15_P207711	-1.29252	-2.11145	-0.818924	8.78464	0.000179972	0.0126108	555178	ENSDARG00000068708	ifrd1	interferon-related developmental regulator 1	chr4:6188765-6188706	-1.70199	0.2368	1.46519	-1.93879	0	1.22839
A_15_P157981	2.24006	2.90768	0.667623	8.41442	0.000183118	0.0126191	327133	ENSDARG00000013670	hyou1	hypoxia up-regulated 1	chr10:30670891-30670950	2.57387	-0.786219	-1.78765	3.36009	0	-1.00143
A_15_P500942	-2.13249	-0.0604223	2.07207	7.72081	0.000182059	0.0126191	553589	ENSDARG00000099560	lyrm5a	LYR motif containing 5a	chr4:5723533-5723474	-1.09646	2.10228	-1.00583	-0.0906335	3.10811	0
A_15_P150956	-0.158018	2.19623	2.35425	9.75596	0.000184937	0.0126526	393297	ENSDARG00000026236	zgc:56585	zgc:56585	chr21:33802079-33802020	1.01911	1.25613	-2.27524	0	0.237027	-3.29435
A_15_P101781	2.30098	2.34768	0.0467038	9.5981	0.000188485	0.0127422	445076	ENSDARG00000016809	prkacab	protein kinase, cAMP-dependent, catalytic, alpha, genome duplicate b	chr1:56495546-56495605	2.32433	-1.12714	-1.19719	3.45147	0	-0.0700557
A_15_P101201	0.95871	2.94227	1.98356	8.26981	0.000188353	0.0127422	563281	ENSDARG00000103692	p4ha3	prolyl 4-hydroxylase, alpha polypeptide III	chr15:13481123-13481182	1.95049	0.512426	-2.46292	1.43807	0	-2.97534
A_15_P768796	-2.3277	-1.49081	0.836888	9.34457	0.000189601	0.0127873	449822	ENSDARG00000038876	zgc:101569	zgc:101569	chr24:7949021-7949080	-1.90925	1.58229	0.326959	-2.23621	1.25533	0
A_15_P223941	-2.93703	-3.08086	-0.143833	9.12604	0.000196278	0.0131087	393748	ENSDARG00000007285	mrpl57	mitochondrial ribosomal protein L57	chr17:26451936-26451589	-3.00895	1.3966	1.61235	-4.40555	0	0.21575
A_15_P657849	-0.688169	1.48967	2.17784	12.8556	0.000198928	0.0131667	108183482	ENSDARG00000101388	si:ch211-171l17.14	protein NLRC3-like	chr22:029609573-029609514	0.400751	1.43301	-1.83376	0	1.03225	-2.23451
A_15_P727566	-2.07467	-4.45738	-2.38271	11.8495	0.00021156	0.0137157	100037332	ENSDARG00000069375	zgc:162608	zgc:162608	chr15:20837751-20837692	-3.26603	-0.154019	3.42005	-3.11201	0	3.57407
A_15_P568642	-2.04185	-1.31369	0.728159	8.42531	0.000220773	0.0140255	100536710	ENSDARG00000088981	tmem220	transmembrane protein 220	chr3:11543289-11543348	-1.67777	1.385	0.292765	-1.97053	1.09224	0
A_15_P104482	-2.82777	4.33828	7.16604	9.88509	0.000222865	0.014094	793037	ENSDARG00000035718	cbln6	cerebellin 6	chr7:76450439-76450498	0.755254	4.9969	-5.75216	0	4.24165	-6.50741
A_15_P291146	3.91833	3.75296	-0.165374	7.47839	0.000223337	0.014094	100170800	ENSDARG00000076264	zgc:195170	zgc:195170	chr22:4438881-4438822	3.83564	-2.04185	-1.79379	5.62944	-0.248061	0
A_15_P668836	-1.92242	-3.17943	-1.25702	12.121	0.000235013	0.0143973	378440	ENSDARG00000017882	rdh1	retinol dehydrogenase 1	chr9:49732187-49727834	-2.55092	0.332701	2.21822	-2.88362	0	1.88552
A_15_P630301	-1.24829	-2.26264	-1.01435	10.7322	0.000244386	0.0145273	324490	ENSDARG00000041607	eif4ebp3l	eukaryotic translation initiation factor 4E binding protein 3, like	chr14:6939253-6939194	-1.75547	0.116974	1.63849	-1.87244	0	1.52152
A_15_P672456	2.44732	2.85872	0.411401	10.5987	0.00024311	0.0145273	564967	ENSDARG00000074548	zbtb17	zinc finger and BTB domain containing 17	chr23:024524972-024524913	2.65302	-1.01796	-1.63506	3.67098	0	-0.617102
A_15_P403340	2.10393	1.57323	-0.530706	11.2406	0.000248401	0.0146069	335949	ENSDARG00000092467	si:ch73-46j18.5	si:ch73-46j18.5	chr10:1739838-1739779	1.83858	-1.31732	-0.52126	2.35984	-0.796059	0
A_15_P692979	-0.242203	-2.32976	-2.08755	7.69592	0.000255261	0.0147769					chr14:25812354-25812413	-1.28598	-0.922676	2.20866	-0.363305	0	3.13133
A_15_P209016	-1.40031	1.07	2.47031	9.99427	0.000257	0.0147939	100002007	ENSDARG00000045929	oaz2a	ornithine decarboxylase antizyme 2a	chr25:6557784-6557843	-0.165156	1.93531	-1.77016	0	2.10047	-1.605
A_15_P623886	-3.5435	-3.7959	-0.252408	9.33679	0.000263445	0.0149361	368214	ENSDARG00000055510	ypel3	yippee-like 3	chr3:26848843-26848902	-3.6697	1.64554	2.02416	-5.31524	0	0.378611
A_15_P107097	2.03531	1.08892	-0.946387	10.0929	0.000276018	0.0154175	337193	ENSDARG00000016513	setd3	SET domain containing 3	chr17:17900867-17900926	1.56212	-1.49085	-0.0712691	1.63339	-1.41958	0
A_15_P721076	-2.52603	-4.96054	-2.4345	9.92676	0.000273663	0.0154175	393819	ENSDARG00000035719	arl5c	ADP-ribosylation factor-like 5C	chr3:15757143-15757084	-3.74328	0.0457643	3.69752	-3.78905	0	3.65176
A_15_P134531	4.01388	3.45238	-0.561503	8.15636	0.000279557	0.0154175	798787	ENSDARG00000036171	rnasel3	ribonuclease like 3		3.73313	-2.28769	-1.44544	5.17857	-0.842255	0
A_15_P256671	-3.4197	-2.80423	0.615473	8.08832	0.000274236	0.0154175	100126024	ENSDARG00000079416	zgc:174895	zgc:174895	chr15:14478238-14478297	-3.11197	2.01759	1.09438	-4.20635	0.923209	0
A_15_P259396	-1.53054	-5.04218	-3.51164	9.33148	0.00027994	0.0154175	100000775	ENSDARG00000099776	glula	glutamate-ammonia ligase (glutamine synthase) a	chr2:19460825-19460766	-3.28636	-0.990548	4.27691	-2.29581	0	5.26746
A_15_P312236	-3.03978	-3.30888	-0.269096	9.518	0.000278956	0.0154175	101883013	ENSDARG00000104099	Si:ch73-144l3.2	Si:ch73-144l3.2 lincRNA	chr3:7183302-7183361	-3.17433	1.38534	1.78899	-4.55967	0	0.403645
A_15_P264466	2.65981	2.80054	0.140723	7.67568	0.000282465	0.0154601		ENSDARG00000095893	si:dkey-85n7.7	si:dkey-85n7.7	chr20:027252584-027252525	2.73017	-1.25954	-1.47063	3.98972	0	-0.211084
A_15_P116054	-1.56606	-2.32173	-0.755675	8.05116	0.000289709	0.0156757	323573	ENSDARG00000045074	arl4d	ADP-ribosylation factor-like 4D	chr12:28816710-28816769	-1.94389	0.405191	1.5387	-2.34909	0	1.13351
A_15_P695651	-2.14206	-5.29281	-3.15075	9.74666	0.00029228	0.0157283	100330524	ENSDARG00000104576	si:ch211-152c8.5	si:ch211-152c8.5	chr24:3249706-3249765	-3.71743	-0.504346	4.22178	-3.21309	0	4.72613
A_15_P240706	2.49835	2.28367	-0.214679	7.32444	0.00029632	0.0157292	565210	ENSDARG00000038957	flvcr2a	feline leukemia virus subgroup C cellular receptor family, member 2a	chr17:52447112-52447171	2.39101	-1.35651	-1.0345	3.42551	-0.322019	0
A_15_P187351	-1.25058	0.903736	2.15431	8.9447	0.000295801	0.0157292	246090	ENSDARG00000099371	cygb1	cytoglobin 1	chr3:6527350-6527406	-0.173422	1.70245	-1.52902	0	1.87587	-1.3556
A_15_P138141	1.52278	-1.57462	-3.09739	7.94755	0.000302199	0.0159424					chr8:8305278-8305337	-0.0259202	-2.31009	2.33601	0	-2.28417	2.36193
A_15_P760716	2.86888	1.15521	-1.71367	10.9855	0.000306198	0.0160199	562702	ENSDARG00000104786	nlgn3a	neuroligin 3a	chr14:18200537-18200478	2.01205	-2.29128	0.279227	1.73282	-2.5705	0
A_15_P491058	2.3368	2.33736	0.000557958	7.19489	0.000310986	0.0161588					Zv9_NA436:19637-19696	2.33708	-1.16812	-1.16896	3.50604	0.000836937	0
A_15_P149861	2.93495	3.32637	0.391421	8.062	0.000318001	0.0163961	554091	ENSDARG00000016886	dnajb9b	DnaJ (Hsp40) homolog, subfamily B, member 9b	chr4:16889818-16889759	3.13066	-1.27176	-1.8589	4.40242	0	-0.587131
A_15_P170446	2.20775	2.04355	-0.1642	9.19035	0.000329576	0.0166019	323453	ENSDARG00000020377	eif4g2a	eukaryotic translation initiation factor 4, gamma 2a	chr7:67328138-67328079	2.12565	-1.18597	-0.939673	3.06532	-0.246301	0
A_15_P304946	1.63938	2.23938	0.599994	10.278	0.000338407	0.0167434	393592	ENSDARG00000022631	cyp2p9	cytochrome P450, family 2, subfamily P, polypeptide 9	chr20:25611802-25611957	1.93938	-0.519694	-1.41969	2.45908	0	-0.899992
A_15_P696401	0.468164	3.452	2.98384	8.35764	0.000341768	0.0167434		ENSDARG00000103324	si:ch211-127b6.2	si:ch211-127b6.2	chr4:51525662-51525603	1.96008	1.25784	-3.21792	0.702246	0	-4.47576
A_15_P623726	2.59156	1.73956	-0.851992	12.8949	0.000349833	0.0169618	449771	ENSDARG00000018149	slc38a4	solute carrier family 38, member 4	chr4:1409702-1409970	2.16556	-1.72177	-0.443786	2.60935	-1.27799	0
A_15_P169706	-1.56887	-2.86991	-1.30105	10.6015	0.000358195	0.0171915	323099	ENSDARG00000007693	nfkbiab	nuclear factor of kappa light polypeptide gene enhancer in B-cells inhibitor, alpha b	chr17:12809796-12809855	-2.21939	0.133909	2.08548	-2.3533	0	1.95157
A_15_P749956	2.25425	0.917248	-1.337	9.2197	0.00036332	0.0173789	321541	ENSDARG00000010641	slc20a1b	solute carrier family 20, member 1b	chr10:17758305-17758364	1.58575	-1.79563	0.209878	1.37587	-2.0055	0
A_15_P774991	-4.99333	1.57118	6.56451	8.90385	0.000380243	0.0178741	794295	ENSDARG00000088625	si:ch211-142d6.2	si:ch211-142d6.2	chr7:76447685-76447744	-1.71108	5.77892	-4.06784	0	7.48999	-2.35677
A_15_P265881	0.485025	-3.21344	-3.69846	8.41923	0.000393035	0.0181299	566587	ENSDARG00000086098	ERRFI1	ERBB receptor feedback inhibitor	chr23:21132955-21133014	-1.36421	-2.09174	3.45595	0	-0.727538	4.82016
A_15_P578192	2.69227	-0.148748	-2.84102	14.5166	0.000409071	0.0185227	100003661	ENSDARG00000036968	SERPINA10	serpin family A member 10	chr17:53821410-53821469	1.27176	-2.76664	1.49488	0	-4.0384	0.223122
A_15_P310151	-1.52691	1.29306	2.81997	7.807	0.000409662	0.0185227	100331278	ENSDARG00000094386	adgrg4b	adhesion G protein-coupled receptor G4b	chr10:27287569-27287628	-0.116927	2.17344	-2.05651	0	2.29036	-1.93958
A_15_P204761	1.99084	2.25947	0.268624	7.47531	0.000410067	0.0185227	570454	ENSDARG00000101989	thrap3a	thyroid hormone receptor associated protein 3a	chr16:39922678-39922619	2.12515	-0.861109	-1.26404	2.98626	0	-0.402935
A_15_P114695	0.655178	-2.37552	-3.0307	7.64176	0.000418014	0.0187651	556023	ENSDARG00000087352	dnah2	dynein, axonemal, heavy chain 2	chr7:22794991-22795050	-0.860172	-1.84294	2.70311	0	-0.982767	3.56328
A_15_P312171	-0.901356	1.29815	2.19951	8.07133	0.000424109	0.0189491		ENSDARG00000086130	si:ch211-42i6.2	si:ch211-42i6.2	chr4:52298205-52298264	0.198396	1.55043	-1.74883	0	1.35203	-1.94722
A_15_P627106	2.13411	0.366725	-1.76739	10.0271	0.000443636	0.0192948	100124609	ENSDARG00000074362	FUT9	fucosyltransferase 9	chr3:51368387-51368328	1.25042	-1.95075	0.700331	0.550088	-2.65108	0
A_15_P759666	0.564041	-1.48936	-2.0534	7.28413	0.000458862	0.0195686	559634	ENSDARG00000060006	nedd4l	neural precursor cell expressed, developmentally down-regulated 4-like	chr21:9541641-9541700	-0.46266	-1.30872	1.77138	0	-0.846061	2.23404
A_15_P597707	-1.07982	1.59538	2.6752	7.687	0.000458088	0.0195686					chr12:46227229-46227170	0.257783	1.87751	-2.13529	0	1.61973	-2.39308
A_15_P113656	0.81462	-1.82784	-2.64246	8.32748	0.000490439	0.0203772	406368	ENSDARG00000027070	acbd4	acyl-CoA binding domain containing 4	chr12:16415650-16415591	-0.50661	-1.72854	2.23515	0	-1.22193	2.74176
A_15_P104477	1.06064	2.36865	1.30801	11.4043	0.000491403	0.0203875	386920	ENSDARG00000068996	hist2h2l	histone 2, H2, like	chr10:30723565-30723506	1.71465	0.123681	-1.83833	1.59097	0	-1.96201
A_15_P209561	-0.763626	1.74607	2.50969	8.66682	0.000497868	0.0204737	334582	ENSDARG00000045132	vdac1	voltage-dependent anion channel 1	chr21:43904587-43904371	0.491221	1.63666	-2.12788	0	1.14544	-2.6191
A_15_P141671	-0.056256	-2.1813	-2.12504	8.04782	0.000500557	0.0205055	352944	ENSDARG00000037116	cxcl12a	chemokine (C-X-C motif) ligand 12a (stromal cell-derived factor 1)	chr13:31041270-31041329	-1.11878	-1.03439	2.15317	-0.0843839	0	3.18756
A_15_P664383	-2.34903	0.267346	2.61637	7.83545	0.000500731	0.0205055	393282	ENSDARG00000069878	snu13a	SNU13 homolog, small nuclear ribonucleoprotein a (U4/U6.U5)		-1.04084	2.4827	-1.44186	0	3.52354	-0.401018
A_15_P114147	-0.976562	-4.36355	-3.38699	9.77714	0.0005204	0.0209533	563855	ENSDARG00000070426	chac1	ChaC, cation transport regulator-like 1	chr20:28298642-28298701	-2.67006	-1.20521	3.87527	-1.46484	0	5.08048
A_15_P368060	1.56227	2.63359	1.07132	8.15458	0.000525506	0.020961	569751	ENSDARG00000094345	si:dkey-261l7.2	si:dkey-261l7.2	chr23:31491883-31491876	2.09793	-0.245478	-1.85245	2.34341	0	-1.60697
A_15_P715381	4.73124	2.76927	-1.96197	8.40166	0.000529381	0.0210429	777638	ENSDARG00000070119	ctc1	CTS telomere maintenance complex component 1	chr23:45356530-45356471	3.75026	-3.34661	-0.40365	4.15391	-2.94296	0
A_15_P104554	-1.89029	-5.01099	-3.1207	11.151	0.000545132	0.0211516	336038	ENSDARG00000104773	junbb	jun B proto-oncogene b	chr3:8436524-8436583	-3.45064	-0.615208	4.06585	-2.83543	0	4.68105
A_15_P656636	2.34927	2.14291	-0.20636	11.3249	0.000566938	0.0213717	402950	ENSDARG00000101411	wbp11	WW domain binding protein 11	chr3:2087642-2087583	2.24609	-1.27781	-0.968273	3.21436	-0.309539	0
A_15_P310486	1.72846	2.03621	0.307749	7.037	0.000567819	0.0213766	101882642	ENSDARG00000104174	LOC101882642	sterile alpha motif domain-containing protein 9-like	chr3:6889851-6889910	1.88234	-0.710357	-1.17198	2.59269	0	-0.461623
A_15_P258376	-2.42601	0.363109	2.78912	7.41749	0.000580311	0.0216181	569184	ENSDARG00000075140	si:dkey-19b23.15	si:dkey-19b23.15	chr7:21789341-21791273	-1.03145	2.60757	-1.57612	0	3.63902	-0.544664
A_15_P681616	-2.12925	-2.27761	-0.148357	10.9942	0.000591132	0.0218213	322545	ENSDARG00000006501	cyp2x10.2	cytochrome P450, family 2, subfamily X, polypeptide 10.2	chr7:53408002-53407943	-2.20343	0.990448	1.21298	-3.19388	0	0.222535
A_15_P163791	-1.05878	2.34682	3.4056	8.53103	0.000597216	0.0218776	30665	ENSDARG00000000656	psmb9a	proteasome subunit beta 9a	chr19:7744415-7744609	0.644017	2.23219	-2.87621	0	1.58818	-3.52023
A_15_P658266	2.01326	1.39241	-0.620844	9.94044	0.000598055	0.0218776		ENSDARG00000063921	mt-nd5	NADH dehydrogenase 5, mitochondrial	chrM:13854-13795	1.70284	-1.31705	-0.385786	2.08862	-0.931265	0
A_15_P228446	-0.644135	-2.73725	-2.09311	7.62021	0.000622847	0.0225066	402815	ENSDARG00000003820	nr1d2a	nuclear receptor subfamily 1, group D, member 2a	chr16:53636141-53636200	-1.69069	-0.724489	2.41518	-0.966202	0	3.13967
A_15_P742181	-3.42382	-0.397439	3.02638	9.55914	0.000636619	0.0226485	100003669	ENSDARG00000104418	guca2b	guanylate cyclase activator 2B (uroguanylin)	chr11:28955545-28955486	-1.91063	3.2251	-1.31447	-0.596159	4.53957	0
A_15_P221881	2.75842	1.49101	-1.26741	9.90277	0.000644795	0.0228537	393305	ENSDARG00000030166	hyi	hydroxypyruvate isomerase	chr6:2424548-2424489	2.12471	-2.01291	-0.1118	2.23651	-1.90111	0
A_15_P772191	-4.33434	0.0982758	4.43261	7.77339	0.000653144	0.0229998	795173	ENSDARG00000096898	si:dkey-96g2.2	si:dkey-96g2.2 lincRNA	chr15:40606326-40606285	-2.11803	4.38347	-2.26544	0	6.5015	-0.147414
A_15_P687475	3.77984	3.326	-0.453837	9.53954	0.000664314	0.023103	571127	ENSDARG00000070892	si:ch211-262h13.5	si:ch211-262h13.5	chr22:041858172-041858113	3.55292	-2.11684	-1.43608	4.989	-0.680756	0
A_15_P130321	-4.9623	-5.37237	-0.410077	14.5994	0.000669939	0.0232047	100535672	ENSDARG00000073742	prss59.2	protease, serine, 59, tandem duplicate 2	chr16:28259049-28259108	-5.16733	2.27611	2.89123	-7.44344	0	0.615116
A_15_P652026	-1.28771	1.18129	2.469	8.38636	0.000700886	0.0236911	564402	ENSDARG00000098452	si:dkey-151g22.1	si:dkey-151g22.1	chr5:54109750-54109809	-0.0532056	1.87835	-1.82515	0	1.93156	-1.77194
A_15_P518617	1.98923	2.14677	0.157541	7.76846	0.000711662	0.0238273	100330275	ENSDARG00000075463	mss51	MSS51 mitochondrial translational activator	chr24:40689630-40689689	2.068	-0.915844	-1.15216	2.98384	0	-0.236312
A_15_P632356	-2.3078	-1.28746	1.02034	11.6629	0.000722772	0.0240033	30400	ENSDARG00000053136	b2m	beta-2-microglobulin	chr4:11858845-11858675	-1.79763	1.66407	0.133557	-1.93118	1.53051	0
A_15_P203051	2.14034	1.05567	-1.08467	10.2083	0.000724559	0.0240346	568156	ENSDARG00000061169	larp1b	La ribonucleoprotein domain family, member 1B	chr17:26642925-26642984	1.59801	-1.61251	0.0145003	1.58351	-1.62701	0
A_15_P151641	-1.47714	-2.92233	-1.44519	9.31491	0.000727116	0.0240456	566203	ENSDARG00000062042	mthfsd	methenyltetrahydrofolate synthetase domain containing	chr18:30893783-30893842	-2.19974	0.0159759	2.18376	-2.21571	0	2.16779
A_15_P620638	2.38257	2.03293	-0.349641	7.5494	0.000728805	0.0240456		ENSDARG00000104790	wu:fi09b08	wu:fi09b08	Zv9_NA889:000007280-000007221	2.20775	-1.36611	-0.841645	3.0494	-0.524461	0
A_15_P247096	-0.868824	1.54885	2.41767	9.78908	0.000741708	0.0240717	567389	ENSDARG00000033845	igsf9ba	immunoglobulin superfamily, member 9Ba	chr15:18032386-18032327	0.340011	1.64325	-1.98326	0	1.30324	-2.32327
A_15_P180036	-0.0949931	1.98584	2.08083	9.36121	0.000745697	0.0241022	324413	ENSDARG00000004060	bhlhe40	basic helix-loop-helix family, member e40	chr11:36601756-36601696	0.945421	1.08791	-2.03333	0	0.14249	-2.97875
A_15_P114281	3.73175	2.76017	-0.971584	8.05008	0.00075348	0.0242314	678519	ENSDARG00000045754	mettl25	methyltransferase like 25	chr4:10100391-10100332	3.24596	-2.35167	-0.894294	4.14026	-1.45738	0
A_15_P762096	-1.04852	1.31327	2.36179	8.32358	0.000759503	0.0242879	103910258	ENSDARG00000086576	si:cabz01069012.2	si:cabz01069012.2	chr4:59139478-59130838	0.132374	1.70516	-1.83753	0	1.57278	-1.9699
A_15_P422305	3.83603	1.1599	-2.67613	8.96212	0.000782976	0.0245701	798001	ENSDARG00000069139	grik1a	glutamate receptor, ionotropic, kainate 1a	chr10:26037528-26037469	2.49797	-3.25608	0.758111	1.73986	-4.01419	0
A_15_P181626	-5.51463	1.51321	7.02784	9.02844	0.000804171	0.0249802	100000061	ENSDARG00000071216	si:ch211-133n4.9	si:ch211-133n4.9	chr19:3863949-3863890	-2.00071	6.27123	-4.27052	0	8.27195	-2.26981
A_15_P114273	0.729209	2.67199	1.94278	10.0956	0.00080804	0.0250158	415171	ENSDARG00000013800	snrpd3	small nuclear ribonucleoprotein D3 polypeptide	chr8:31593468-31593527	1.7006	0.606785	-2.30738	1.09381	0	-2.91417
A_15_P365290	-0.413363	-3.49754	-3.08417	8.63223	0.000807636	0.0250158	368924	ENSDARG00000028396	fkbp5	FK506 binding protein 5	chr6:41046222-41046281	-1.95545	-1.33541	3.29086	-0.620045	0	4.62626
A_15_P722531	-1.85587	-2.68563	-0.829759	11.8753	0.000855352	0.0259133	564559	ENSDARG00000103720	zgc:162730	zgc:162730	Zv9_NA234:7449-7508	-2.27075	0.513054	1.75769	-2.7838	0	1.24464
A_15_P688008	-0.497311	2.02463	2.52194	11.4569	0.000857392	0.0259322		ENSDARG00000096508	si:ch211-265g21.1	si:ch211-265g21.1	chr20:12389971-12390030	0.763658	1.50962	-2.27328	0	0.745967	-3.03694
A_15_P290406	-2.3967	-1.70653	0.690169	9.68575	0.000871769	0.0261173	100141350	ENSDARG00000056462	crp3	C-reactive protein 3	chr24:39597602-39597543	-2.05162	1.54343	0.508182	-2.5598	1.03525	0
A_15_P623751	1.19656	-1.30221	-2.49878	11.7915	0.000874816	0.0261535	406245	ENSDARG00000021372	tob1b	transducer of ERBB2, 1b	chr12:1044407-1044348	-0.0528234	-1.84767	1.90049	0	-1.79485	1.95332
A_15_P119415	-2.23223	-4.28288	-2.05065	8.74058	0.000913823	0.0267887	335409	ENSDARG00000025428	socs3a	suppressor of cytokine signaling 3a	chr3:58237156-58237097	-3.25756	0.0907932	3.16676	-3.34835	0	3.07597
A_15_P391713	-0.517886	-2.39408	-1.87619	7.63083	0.000914551	0.0267887	793849	ENSDARG00000055722	bco2b	beta-carotene oxygenase 2b	chr5:31694486-31694545	-1.45598	-0.679152	2.13513	-0.776829	0	2.81429
A_15_P226246	-1.4047	0.67882	2.08352	8.18208	0.000938096	0.0271609		ENSDARG00000099775	CABZ01074309.1	CABZ01074309.1	Zv9_NA683:85986-86045	-0.362942	1.74411	-1.38117	0	2.10706	-1.01823
A_15_P113473	0.384564	-2.14823	-2.5328	9.79195	0.000945557	0.0271873	555812	ENSDARG00000043154	ucp2	uncoupling protein 2	chr10:37917295-37917354	-0.881834	-1.45868	2.34051	0	-0.576846	3.22235
A_15_P130346	3.24874	4.09125	0.842509	10.8731	0.00095928	0.0273515	378848	ENSDARG00000103846	hspa5	heat shock protein 5	chr5:2513385-2513326	3.66999	-1.20311	-2.46688	4.87311	0	-1.26376
A_15_P625701	-5.32277	-6.14009	-0.817312	13.877	0.00097605	0.0275682	100170838	ENSDARG00000076043	si:dkeyp-73d8.9	si:dkeyp-73d8.9	chr2:32360785-32360726	-5.73143	2.25273	3.4787	-7.98416	0	1.22597
A_15_P164061	-4.15861	-4.39515	-0.236531	9.04483	0.000980217	0.0275782	368621	ENSDARG00000074425	si:busm1-57f23.1	si:busm1-57f23.1	chr10:13200186-13200127	-4.27688	1.96104	2.31584	-6.23792	0	0.354796
A_15_P749991	-0.364012	-5.18687	-4.82286	10.6715	0.000990048	0.0277067	793907	ENSDARG00000038666	igfbp1b	insulin-like growth factor binding protein 1b	chr2:167373-167314	-2.77544	-2.22942	5.00486	-0.546018	0	7.23428
A_15_P175721	2.23546	2.58539	0.349937	11.1969	0.00100157	0.0278377	403118	ENSDARG00000017489	zgc:123068	zgc:123068	chr13:38003261-38003202	2.41043	-0.94276	-1.46766	3.35319	0	-0.524905
A_15_P192916	0.222783	-2.12317	-2.34595	8.82648	0.00101336	0.0278926	373121	ENSDARG00000015164	mknk2b	MAP kinase-interacting serine/threonine kinase 2b	chr8:20986481-20986540	-0.950194	-1.28437	2.23456	0	-0.334174	3.18476
A_15_P109365	-2.19141	-2.71982	-0.528408	13.2432	0.00101856	0.027934	100007371	ENSDARG00000053802	c1ql4l	complement component 1, q subcomponent-like 4 like		-2.45562	0.831503	1.62412	-3.28712	0	0.792612
A_15_P105715	2.17721	0.531728	-1.64548	8.24674	0.00101878	0.027934	114408	ENSDARG00000053906	angpt2b	angiopoietin 2b	chr19:37400699-37400758	1.35447	-1.91135	0.556877	0.797592	-2.46822	0
A_15_P551952	0.0673835	-2.24114	-2.30852	8.29165	0.00101714	0.027934	798021	ENSDARG00000079926	syt15	synaptotagmin XV	chr12:36238751-36238692	-1.08688	-1.18795	2.27483	0	-0.101075	3.36171
A_15_P228221	-1.54327	-3.45209	-1.90881	9.34192	0.00106365	0.028626	38552078		CK026154	cDNA clone IMAGE:7055456	chr16:43236230-43236289	-2.49768	-0.182771	2.68045	-2.31491	0	2.86322
A_15_P675496	0.286795	2.11755	1.83076	8.53964	0.00107558	0.028663	569482	ENSDARG00000062971	sdhaf2	succinate dehydrogenase complex assembly factor 2	chr7:14182102-14182043	1.20217	0.771983	-1.97416	0.430192	0	-2.74614
A_15_P622926	-2.03925	-0.226271	1.81298	8.72147	0.00107858	0.0286867	100137104	ENSDARG00000100909	zgc:173581	zgc:173581	chr19:004853194-004853356	-1.13276	1.92611	-0.793353	-0.339406	2.71947	0
A_15_P662091	-1.70386	-2.47902	-0.775161	13.1604	0.00110076	0.029116	564061	ENSDARG00000056379	si:ch73-86n18.1	si:ch73-86n18.1	chr16:23965033-23964974	-2.09144	0.464348	1.62709	-2.55579	0	1.16274
A_15_P685336	0.444879	-2.21228	-2.65716	7.36279	0.00109917	0.029116					chr12:26601286-26601489	-0.883702	-1.55102	2.43472	0	-0.667319	3.31842
A_15_P499607	1.79455	-0.397277	-2.19183	7.71179	0.00111352	0.029216	405892	ENSDARG00000006566	nlk1	nemo like kinase, type 1	chr3:21168847-21168788	0.698636	-1.99319	1.29455	0	-2.69182	0.595915
A_15_P109118	-4.09565	1.17851	5.27416	8.1972	0.00110804	0.029216	494055	ENSDARG00000036430	sat2a	spermidine/spermine N1-acetyltransferase family member 2a	chr7:21808995-21809054	-1.45857	4.6849	-3.22633	0	6.14347	-1.76776
A_15_P189366	-3.51035	-0.499404	3.01094	7.79303	0.00111481	0.029216	797761	ENSDARG00000092381	si:dkey-23c22.9	si:dkey-23c22.9	chr8:23083911-23083970	-2.00488	3.26065	-1.25577	-0.749106	4.51642	0
A_15_P374910	2.26543	1.32942	-0.936004	8.15126	0.00111112	0.029216	368369	ENSDARG00000098946	pald1a	phosphatase domain containing, paladin 1a	chr12:49525613-49525672	1.79743	-1.60072	-0.19671	1.99414	-1.40401	0
A_15_P234981	1.92953	2.83485	0.905321	7.62204	0.0011193	0.0292767	100148751		LOC100148751	trichohyalin-like	chr22:2322558-2322499	2.38219	-0.512102	-1.87008	2.89429	0	-1.35798
A_15_P408150	-0.810884	1.45487	2.26575	8.16345	0.00113043	0.0294357	566957	ENSDARG00000077068	si:ch211-11p18.6	si:ch211-11p18.6	chr22:9340788-9340847	0.321991	1.53832	-1.86031	0	1.21633	-2.1823
A_15_P101228	-2.04276	-1.3196	0.72316	9.55449	0.00113672	0.0295209	447827	ENSDARG00000001898	manea	mannosidase, endo-alpha	chr17:15500274-15500215	-1.68118	1.38296	0.298221	-1.9794	1.08474	0
A_15_P676181	1.9708	2.33393	0.36313	8.75865	0.00114271	0.0295598	558772	ENSDARG00000076533	nfe2l1b	nuclear factor, erythroid derived 2,-like 1b	chr12:30413049-30413108	2.15236	-0.803833	-1.34853	2.95619	0	-0.544695
A_15_P131656	0.2613	-5.8937	-6.155	8.01344	0.00116131	0.0298036	565117	ENSDARG00000029822	cel.2	carboxyl ester lipase, tandem duplicate 2		-2.8162	-3.20815	6.02435	0	-0.391951	8.84055
A_15_P172271	-3.2179	-1.62722	1.59068	8.43526	0.00116259	0.0298094	445184	ENSDARG00000042338	lpar2a	lysophosphatidic acid receptor 2a	chr3:53721320-53721261	-2.42256	2.40429	0.0182676	-2.44082	2.38602	0
A_15_P368020	-2.30558	-0.721053	1.58452	7.96063	0.00119706	0.0301767	100034498	ENSDARG00000055875	pag1	phosphoprotein membrane anchor with glycosphingolipid microdomains 1	chr19:33293924-33293865	-1.51331	1.94505	-0.431734	-1.08158	2.37678	0
A_15_P109226	0.836734	2.27796	1.44122	8.59362	0.00121303	0.0304715	791641	ENSDARG00000052537	cptp	ceramide-1-phosphate transfer protein	chr23:37188187-37188246	1.55734	0.302244	-1.85959	1.2551	0	-2.16183
A_15_P111768	2.00492	1.82467	-0.180253	7.45272	0.00123747	0.0307081	266751	ENSDARG00000102096	adra2b	adrenergic, alpha-2B-, receptor	chr8:42259119-42259060	1.91479	-1.09259	-0.822208	2.737	-0.270379	0
A_15_P235996	2.00915	1.79171	-0.217437	7.07542	0.00126368	0.0311661	555163	ENSDARG00000059048	mpzl1l	myelin protein zero-like 1 like	chr10:281242-281301	1.90043	-1.11329	-0.787137	2.68757	-0.326155	0
A_15_P398240	-5.74625	-6.22741	-0.481163	13.7005	0.00126251	0.0311661	100170838	ENSDARG00000076043	si:dkeyp-73d8.9	si:dkeyp-73d8.9	chr2:32360715-32360656	-5.98683	2.63254	3.35429	-8.61937	0	0.721745
A_15_P724997	-2.1921	0.278128	2.47022	9.94334	0.00128031	0.0313383		ENSDARG00000087645	znf1064	zinc finger protein 1064	chr4:51973625-51973566	-0.956984	2.33116	-1.37418	0	3.28814	-0.417192
A_15_P766511	-1.31587	-2.85002	-1.53415	14.1488	0.00134621	0.0322512	393317	ENSDARG00000104172	diabloa	diablo, IAP-binding mitochondrial protein a	chr8:5864338-5864279	-2.08294	-0.109141	2.19209	-1.9738	0	2.30123
A_15_P365735	2.61778	3.37529	0.757507	8.43841	0.00135167	0.0323004	564106	ENSDARG00000075805	dnajb9a	DnaJ (Hsp40) homolog, subfamily B, member 9a	chr25:20753403-20753344	2.99654	-0.930139	-2.0664	3.92668	0	-1.13626
A_15_P649926	0.562693	-3.69356	-4.25625	12.0421	0.00135998	0.0323217	553552	ENSDARG00000094210	zgc:109934	zgc:109934	chr3:32256867-32257022	-1.56543	-2.40947	3.9749	0	-0.84404	5.54033
A_15_P102942	-2.7342	-2.82742	-0.0932176	12.1026	0.00138719	0.0326019	678614	ENSDARG00000045414	elovl2	elongation of very long chain fatty acids (FEN1/Elo2, SUR4/Elo3, yeast)-like 2	chr24:8666077-8665871	-2.78081	1.32049	1.46032	-4.10131	0	0.139826
A_15_P400625	-2.95124	-4.45273	-1.50149	10.0442	0.00141498	0.0330149	561161	ENSDARG00000104301	zgc:193726	zgc:193726	chr4:18977300-18977241	-3.70199	0.724873	2.97711	-4.42686	0	2.25224
A_15_P168681	-1.81229	-2.19583	-0.383534	8.68734	0.00146833	0.0338931	799022	ENSDARG00000034941	GLB1L2	galactosidase beta 1 like 2	chr18:43182111-43182170	-2.00406	0.71438	1.28968	-2.71844	0	0.5753
A_15_P162361	-0.748116	-4.3528	-3.60468	10.4194	0.00147855	0.0339703	402991	ENSDARG00000019417	gadd45g	growth arrest and DNA-damage-inducible, gamma	chr8:32215989-32215930	-2.55046	-1.42828	3.97874	-1.12217	0	5.40702
A_15_P722891	-1.25487	-2.86844	-1.61357	10.5776	0.00148785	0.03404	337172	ENSDARG00000005185	cpn1	carboxypeptidase N, polypeptide 1	chr12:33309472-33309531	-2.06166	-0.179349	2.24101	-1.88231	0	2.42036
A_15_P665511	-1.20977	-2.28242	-1.07266	12.0197	0.00156005	0.0349307	564061	ENSDARG00000056379	si:ch73-86n18.1	si:ch73-86n18.1	chr16:23965025-23964966	-1.7461	0.0685548	1.67754	-1.81465	0	1.60899
A_15_P178266	-2.00203	-1.01907	0.982956	10.2041	0.00157484	0.0350441	567858	ENSDARG00000090444	ponzr1	plac8 onzin related protein 1	chr7:21527265-21527324	-1.51055	1.49249	0.018058	-1.52861	1.47443	0
A_15_P735461	-1.04407	1.52907	2.57314	8.01037	0.00158445	0.0351207	565477	ENSDARG00000056477	ccdc125	coiled-coil domain containing 125	chr5:27816185-27816126	0.2425	1.80861	-2.05111	0	1.56611	-2.29361
A_15_P144206	-2.06308	-1.61877	0.444312	11.5719	0.00159492	0.0352157	100000085	ENSDARG00000055504	si:ch211-212k18.7	si:ch211-212k18.7	chr7:20648433-20648492	-1.84093	1.2537	0.587229	-2.42815	0.666468	0
A_15_P365965	-0.964951	-2.60183	-1.63688	9.18483	0.00166021	0.0359599	436989	ENSDARG00000042562	allc	allantoicase	chr20:30387120-30387061	-1.78339	-0.335965	2.11936	-1.44743	0	2.45532
A_15_P444900	-0.890195	1.61977	2.50997	7.85428	0.00171186	0.0365645	101883527	ENSDARG00000067661	ftr80	finTRIM family, member 80	chr13:33682414-33682473	0.364788	1.70008	-2.06487	0	1.33529	-2.42966
A_15_P170501	-5.18496	-5.9465	-0.761544	13.3829	0.00173026	0.0367225	334304	ENSDARG00000056765	ela2l	elastase 2 like	chr8:21907141-21907082	-5.56573	2.21171	3.35402	-7.77744	0	1.14232
A_15_P571657	0.448639	2.29459	1.84595	7.9031	0.00173954	0.0368371	108179289		LOC108179289	uncharacterized LOC108179289	chr15:13956588-13956647	1.37161	0.698657	-2.07027	0.672958	0	-2.76893
A_15_P676176	-3.16397	-1.34313	1.82084	7.96253	0.00179911	0.0376503	555877	ENSDARG00000096304	btr31	bloodthirsty-related gene family, member 31	chr23:46353076-46353135	-2.25355	2.49241	-0.238854	-2.0147	2.73126	0
A_15_P431440	-1.73964	-4.32305	-2.58341	8.73263	0.00184054	0.0382131	393141	ENSDARG00000007241	mycb	myelocytomatosis oncogene b	chr2:31734801-31734860	-3.03135	-0.421883	3.45323	-2.60946	0	3.87511
A_15_P102908	0.994356	2.1696	1.17524	10.0099	0.00184291	0.0382297	436674	ENSDARG00000019222	mrpl24	mitochondrial ribosomal protein L24	chr19:8128591-8128650	1.58198	0.0904428	-1.67242	1.49153	0	-1.76286
A_15_P762721	2.38268	0.771295	-1.61138	7.62105	0.00185721	0.0383586					chr22:8913049-8913108	1.57699	-1.99703	0.420044	1.15694	-2.41708	0
A_15_P105704	-1.99067	-3.69068	-1.70001	9.99562	0.00193529	0.0393431	568021	ENSDARG00000028017	tp53inp1	tumor protein p53 inducible nuclear protein 1	chr16:43229702-43229761	-2.84067	0.145332	2.69534	-2.98601	0	2.55001
A_15_P115718	3.30902	1.10199	-2.20703	10.7825	0.00196712	0.0395219	570585	ENSDARG00000095050	si:dkey-7f3.14	si:dkey-7f3.14	chr16:26164052-26164111	2.20551	-2.75803	0.552522	1.65299	-3.31055	0
A_15_P172316	-2.12141	-0.48959	1.63183	7.70448	0.00197134	0.0395219	780838	ENSDARG00000101671	zgc:158417	zgc:158417	chr6:1420447-1420506	-1.3055	1.87662	-0.571118	-0.734385	2.44774	0
A_15_P715091	-0.883718	1.4915	2.37522	8.44842	0.00200292	0.0398637	566957	ENSDARG00000093761	si:ch211-250k18.7	si:ch211-250k18.7	chr22:9229006-9229062	0.303892	1.62947	-1.93336	0	1.32558	-2.23725
A_15_P741636	-0.486682	-2.62116	-2.13448	9.18145	0.00207963	0.0406376	373102	ENSDARG00000008363	mcl1b	myeloid cell leukemia sequence 1b	chr16:31846964-31847023	-1.55392	-0.823899	2.37782	-0.730023	0	3.20172
A_15_P607117	-0.470834	1.77735	2.24818	8.06307	0.00213835	0.0411424	558601	ENSDARG00000055591	pipox	pipecolic acid oxidase	chr15:23503719-23503660	0.653258	1.35951	-2.01277	0	0.706251	-2.66602
A_15_P378190	-2.24952	-0.0335514	2.21596	7.39813	0.0021514	0.0412885	560596	ENSDARG00000056026	tprg1	tumor protein p63 regulated 1	chr6:28468913-28474980	-1.14153	2.23274	-1.09121	-0.0503271	3.32395	0
A_15_P115237	-3.71241	-4.76067	-1.04825	10.6357	0.00216698	0.0415029	436615	ENSDARG00000038668	gbp1	guanylate binding protein 1	chr2:42122138-42122079	-4.23654	1.33208	2.90446	-5.56862	0	1.57238
A_15_P246411	-0.0199415	-2.4977	-2.47775	7.66343	0.00216886	0.0415029	368245	ENSDARG00000098663	fgf19	fibroblast growth factor 19	chr7:54609544-54609485	-1.25882	-1.22891	2.48772	-0.0299123	0	3.71663
A_15_P104463	-0.166865	2.1093	2.27616	8.24015	0.00220776	0.0419472	436897	ENSDARG00000020031	cldn11a	claudin 11a	chr2:26145735-26145676	0.971216	1.22151	-2.19273	0	0.250297	-3.16395
A_15_P368070	-2.4787	-2.42574	0.0529541	10.81	0.00224965	0.0422901					chr24:8660895-8660836	-2.45222	1.26582	1.18639	-3.63861	0.0794312	0
A_15_P220976	-1.08614	0.982786	2.06892	8.73324	0.00236785	0.0438175	791915	ENSDARG00000040469	enpp6	ectonucleotide pyrophosphatase/phosphodiesterase 6	chr14:4230100-4227380	-0.051676	1.57753	-1.52586	0	1.62921	-1.47418
A_15_P582052	-1.39217	0.662808	2.05498	7.63659	0.00242757	0.0442891	100004401	ENSDARG00000089477	si:ch211-132g1.3	si:ch211-132g1.3	chr1:1639442-1635288	-0.364684	1.72358	-1.3589	0	2.08826	-0.994212
A_15_P654741	-2.13314	-0.313371	1.81977	8.30445	0.00252465	0.0454485	557409	ENSDARG00000076981	zgc:198329	zgc:198329	chr16:13312591-13312650	-1.22325	1.97645	-0.753198	-0.470056	2.72965	0
A_15_P734376	-3.52565	-2.2379	1.28775	10.1389	0.00256758	0.0457295	555281	ENSDARG00000067806	zgc:158432	zgc:158432	chr5:38138914-38138855	-2.88177	2.4067	0.475077	-3.35685	1.93162	0
A_15_P377305	-1.80784	-2.13672	-0.328884	7.52084	0.00256574	0.0457295	569583	ENSDARG00000097746	si:rp71-77l1.1	si:rp71-77l1.1	chr16:47923124-47923065	-1.97228	0.739476	1.2328	-2.71175	0	0.493326
A_15_P115492	-0.583669	-2.28129	-1.69762	9.66636	0.00258483	0.0458933	338267	ENSDARG00000033182	arl4ab	ADP-ribosylation factor-like 4ab	chr19:32585038-32584979	-1.43248	-0.556973	1.98945	-0.875504	0	2.54642
A_15_P209091	-4.70187	-5.18318	-0.481304	13.5728	0.00265551	0.0466166	445282	ENSDARG00000017314	CELA1	chymotrypsin like elastase family member 1	chr22:7479226-7480214	-4.94253	2.11029	2.83224	-7.05281	0	0.721956
A_15_P738426	1.7703	2.21917	0.448878	9.07853	0.00265434	0.0466166	767691	ENSDARG00000063177	manf	mesencephalic astrocyte-derived neurotrophic factor precursor	chr22:35040489-35040548	1.99473	-0.660709	-1.33403	2.65544	0	-0.673316
A_15_P607467	-1.23506	-3.17249	-1.93743	8.31067	0.00268048	0.0467745	406304	ENSDARG00000027744	gadd45ba	growth arrest and DNA-damage-inducible, beta a	chr11:6539194-6539356	-2.20378	-0.351181	2.55496	-1.8526	0	2.90614
A_15_P487695	0.325914	2.21553	1.88962	7.72216	0.00276935	0.0477104	793658	ENSDARG00000052575	arl13a	ADP-ribosylation factor-like 13A	chr14:42779188-42779129	1.27072	0.781851	-2.05257	0.488871	0	-2.83442
A_15_P103793	2.32283	0.963258	-1.35957	9.08347	0.00283049	0.0483957	259195	ENSDARG00000059809	caska	calcium/calmodulin-dependent serine protein kinase a	chr9:34421343-34417815	1.64304	-1.8412	0.198157	1.44489	-2.03936	0
A_15_P623396	-0.818214	-3.812	-2.99378	9.51684	0.00285783	0.048656	100006523	ENSDARG00000076221	zgc:198419	zgc:198419	chr3:32242702-32242761	-2.31511	-1.08779	3.40289	-1.22732	0	4.49068
A_15_P142356	-4.78903	-5.52292	-0.733883	14.5171	0.00290915	0.0490505	65223	ENSDARG00000042993	try	trypsin	chr16:27320438-27320379	-5.15598	2.02758	3.1284	-7.18355	0	1.10082
A_15_P731331	-4.94164	-6.07143	-1.12979	12.1419	0.00292575	0.0491848	322453	ENSDARG00000079274	prss59.1	protease, serine, 59, tandem duplicate 1	chr16:28254193-28254252	-5.50654	1.90593	3.60061	-7.41247	0	1.69468
A_15_P151821	-2.07994	-0.203486	1.87645	7.9014	0.00293194	0.0492597	393650	ENSDARG00000045661	irf7	interferon regulatory factor 7	chr25:26412945-26412886	-1.14171	1.9782	-0.836484	-0.305229	2.81468	0
A_15_P141231	3.48929	3.47456	-0.0147295	7.82232	0.00298845	0.0498349	573994	ENSDARG00000029822	cel.2	carboxyl ester lipase, tandem duplicate 2		3.48192	-1.75201	-1.72991	5.21183	-0.0220942	0
A_15_P143216	-0.349282	-2.30135	-1.95207	7.39119	0.00301753	0.0499894	791223	ENSDARG00000055292	atg9b	ATG9 autophagy related 9 homolog B (S. cerevisiae)	chr24:35068863-35068922	-1.32532	-0.801393	2.12671	-0.523923	0	2.9281
