# Supplementary material for: Baseline mRNA expression differs widely between common laboratory strains of zebrafish
Source: Sci Rep. 2018 Mar 19;8:4780. doi: 10.1038/s41598-018-23129-4 (PMC5859126; doi:10.1038/s41598-018-23129-4)
Supplement: Supplementary file 6 — Dataset 5 [file 41598_2018_23129_MOESM6_ESM.xls]

## Sheet: output.female.q0.05
Additional File 5: Differentially expressed mRNA transcripts between AB, TU, and WIK in females
Manuscript Title: Baseline mRNA expression differs widely between common laboratory strains of zebrafish
Authors: Lindsay A. Holden and Kim H. Brown
ProbeName	AB.TU	AB.WIK	TU.WIK	AveExpr	P.Value	adj.P.Val	EntrezGeneID	EnsemblID	GeneSymbol	GeneName	GenomicCoordinates	ABcalc	TUcalc	WIKcalc	ABcenter	TUcenter	WIKcenter
A_15_P109365	-2.4055	-3.49389	-1.08839	12.2034	4.86346e-08	0.000461397	445226	ENSDARG00000038716	casq1a	calsequestrin 1a		-2.94969	0.658552	2.29114	-3.60825	0	1.63259
A_15_P110638	3.1401	2.37547	-0.764632	8.20293	3.2104e-08	0.000461397	352919	ENSDARG00000058354	selt1a	selenoprotein T, 1a	chr2:9473278-9473224	2.75778	-1.95237	-0.805417	3.5632	-1.14695	0
A_15_P625701	-4.58282	-5.20321	-0.620388	13.8196	3.52901e-08	0.000461397	100170838	ENSDARG00000076043	si:dkeyp-73d8.9	si:dkeyp-73d8.9	chr2:32360785-32360726	-4.89302	1.98122	2.9118	-6.87423	0	0.930583
A_15_P112667	3.55074	3.34311	-0.207631	8.21115	9.8786e-08	0.000702887	336290	ENSDARG00000104458	rnasekb	ribonuclease, RNase K b	chr10:23175436-23175377	3.44693	-1.87919	-1.56774	5.01467	-0.311446	0
A_15_P485540	2.10136	1.818	-0.283366	8.24765	1.67195e-07	0.000793092	560569	ENSDARG00000024602	ACBD3	zgc:162964	chr17:33581974-33584735	1.95968	-1.19236	-0.767316	2.727	-0.425049	0
A_15_P106909	-3.96715	-5.00054	-1.0334	9.34231	2.55113e-07	0.000944957	393734	ENSDARG00000044420	dnajc19	DnaJ (Hsp40) homolog, subfamily C, member 19	chr22:40526258-40526317	-4.48384	1.46687	3.01697	-5.95072	0	1.55009
A_15_P401090	-2.42055	-1.62746	0.793095	11.714	4.27207e-07	0.000944957	447868	ENSDARG00000003144	pxmp2	peroxisomal membrane protein 2	chr5:21899820-21899761	-2.02401	1.60682	0.417182	-2.44119	1.18964	0
A_15_P576003	-0.558251	-2.26246	-1.7042	7.88968	4.1353e-07	0.000944957	550387		mhc1uia	major histocompatibility complex class I UIA		-1.41035	-0.572977	1.98333	-0.837376	0	2.55631
A_15_P674441	3.0775	3.37531	0.297816	10.9769	3.99112e-07	0.000944957	768179	ENSDARG00000071555	zgc:153675	zgc:153675	chr22:793191-793132	3.2264	-1.38984	-1.83656	4.61625	0	-0.446724
A_15_P164426	-2.21873	-1.74302	0.475709	10.2388	5.37364e-07	0.00101959	100038778	ENSDARG00000100782	F7	coagulation factor VII	chr1:15084-15143	-1.98088	1.34722	0.633657	-2.61454	0.713564	0
A_15_P114245	2.42001	2.46753	0.0475229	8.94441	6.29078e-07	0.00104474	394071	ENSDARG00000042851	srp9	signal recognition particle 9	chr20:36651086-36651145	2.44377	-1.18624	-1.25753	3.63001	0	-0.0712844
A_15_P118474	2.36024	1.84423	-0.516005	7.94304	1.05944e-06	0.00104474	556422	ENSDARG00000040463	LOC556422	solute carrier family 25 member 51-like	chr14:4611600-4611541	2.10224	-1.43812	-0.664114	2.76635	-0.774007	0
A_15_P141556	-3.71086	-1.4681	2.24277	9.16407	6.56583e-07	0.00104474	100007164	ENSDARG00000053845	cbln14	cerebellin 14	chr2:37662167-37662108	-2.58948	2.97681	-0.387334	-2.20215	3.36415	0
A_15_P168926	-1.37448	-2.40357	-1.02909	10.5847	7.51345e-07	0.00104474	793910	ENSDARG00000029587	msra	methionine sulfoxide reductase A	chr20:39070639-39070698	-1.88902	0.172696	1.71633	-2.06172	0	1.54363
A_15_P433820	2.84213	2.84393	0.00179308	8.27878	9.47742e-07	0.00104474	563771	ENSDARG00000041691	bhlhe41	basic helix-loop-helix family, member e41	chr18:15789270-15789329	2.84303	-1.42017	-1.42286	4.26589	0.00268962	0
A_15_P511312	1.30695	2.03232	0.725371	7.95235	1.01955e-06	0.00104474	796292	ENSDARG00000097799	zgc:194207	zgc:194207; linc RNA	chr3:42179899-42179840	1.66963	-0.290788	-1.37884	1.96042	0	-1.08806
A_15_P738426	2.44171	2.26697	-0.17474	9.60356	9.85871e-07	0.00104474	767691	ENSDARG00000063177	manf	mesencephalic astrocyte-derived neurotrophic factor precursor	chr22:35040489-35040548	2.35434	-1.30823	-1.04612	3.40046	-0.26211	0
A_15_P100202	-4.53583	-2.27895	2.25688	9.61708	1.56841e-06	0.00123996	334098	ENSDARG00000001975	hsd11b2	hydroxysteroid (11-beta) dehydrogenase 2	chr7:36567046-36566987	-3.40739	3.39635	0.0110365	-3.41843	3.38532	0
A_15_P171271	-0.789468	-2.77013	-1.98066	8.80763	1.9447e-06	0.00142126	767782	ENSDARG00000105355	si:ch1073-159d7.1	si:ch1073-159d7.1	chr7:007281357-007281298	-1.7798	-0.595595	2.37539	-1.1842	0	2.97099
A_15_P666971	2.51714	-0.239226	-2.75637	9.23035	1.99749e-06	0.00142126	792225	ENSDARG00000045352	zgc:56530	zgc:56530	chr24:021530100-021530163	1.13896	-2.63675	1.4978	0	-3.77571	0.358838
A_15_P176991	-4.50059	-3.75083	0.749763	9.00416	2.48641e-06	0.00160831	570474	ENSDARG00000089331	LOC570474	5-hydroxyisourate hydrolase-like	chr25:38216066-38216007	-4.12571	2.62518	1.50053	-5.62624	1.12465	0
A_15_P656731	-0.233592	-4.77262	-4.53902	8.26771	3.15057e-06	0.00179337	562702	ENSDARG00000104786	nlgn3a	neuroligin 3a		-2.5031	-2.15272	4.65582	-0.350389	0	6.80854
A_15_P666121	2.90835	2.39738	-0.510978	8.4402	3.07335e-06	0.00179337	431758	ENSDARG00000057672	plpp5	phospholipid phosphatase 5	chr10:20613966-20612693	2.65286	-1.70967	-0.943198	3.59606	-0.766468	0
A_15_P668836	-0.655252	-2.93385	-2.2786	11.5666	3.2691e-06	0.00182435	378440	ENSDARG00000017882	rdh1	retinol dehydrogenase 1	chr9:49732187-49727834	-1.79455	-0.811675	2.60623	-0.982877	0	3.4179
A_15_P731181	-2.23207	-1.8553	0.376776	8.40902	3.41534e-06	0.00186931	559822	ENSDARG00000077217	zgc:162184	zgc:162184	chr17:45845920-45845979	-2.04368	1.30442	0.73926	-2.78295	0.565164	0
A_15_P191783	-2.41491	-2.5824	-0.167485	8.11387	3.78986e-06	0.00192613	101885844	ENSDARG00000070872	LOC101885844	LOC101885844	chr7:3439374-3439433	-2.49865	1.12371	1.37494	-3.62237	0	0.251228
A_15_P631371	2.20034	1.81551	-0.384836	8.69998	4.30471e-06	0.00204194	566657	ENSDARG00000062192	TBC1D8B	TBC1 domain family member 8B	chr5:25310957-25310898	2.00792	-1.29259	-0.715335	2.72326	-0.577254	0
A_15_P109110	-3.97764	-2.54957	1.42807	8.50471	5.17608e-06	0.0021053	793902	ENSDARG00000097503	si:ch73-288o11.5	si:ch73-288o11.5	chr17:20440704-20441011	-3.2636	2.70285	0.56075	-3.82435	2.1421	0
A_15_P118608	-2.09588	-1.51639	0.579486	8.62301	4.9895e-06	0.0021053	447806	ENSDARG00000035562	mpdu1a	mannose-P-dolichol utilization defect 1a	chr5:25852527-25852586	-1.80613	1.33768	0.468452	-2.27458	0.869229	0
A_15_P183896	-3.3935	-4.01029	-0.616782	9.66276	5.32594e-06	0.0021053	324212	ENSDARG00000103590	cyp2aa6	cytochrome P450, family 2, subfamily AA, polypeptide 6	chr23:42986062-42986003	-3.70189	1.38836	2.31353	-5.09026	0	0.925174
A_15_P281337	-4.11364	-0.645699	3.46794	8.00998	5.00014e-06	0.0021053	30757	ENSDARG00000075963	mhc1uba	major histocompatibility complex class I UBA	chr19:7696683-7696742	-2.37967	3.79079	-1.41112	-0.968548	5.20191	0
A_15_P398240	-5.61723	-6.00863	-0.391408	13.4103	5.25858e-06	0.0021053	100170838	ENSDARG00000076043	si:dkeyp-73d8.9	si:dkeyp-73d8.9	chr2:32360715-32360656	-5.81293	2.61291	3.20002	-8.42584	0	0.587112
A_15_P711771	-2.03225	-0.677854	1.3544	8.12413	5.73761e-06	0.00223692	100148657	ENSDARG00000102234	si:ch211-71n6.4	si:ch211-71n6.4	chr18:43302892-43302833	-1.35505	1.69332	-0.338271	-1.01678	2.03159	0
A_15_P749026	3.97423	3.15922	-0.815007	9.89141	5.81611e-06	0.00223692	393805	ENSDARG00000019302	mid1ip1b	MID1 interacting protein 1b	chr22:11547549-11547539	3.56672	-2.39462	-1.17211	4.73883	-1.22251	0
A_15_P209326	3.46773	3.06791	-0.399821	9.6594	6.47898e-06	0.00239478	407708	ENSDARG00000025859	lmf2b	lipase maturation factor 2b	chr4:8574596-8574655	3.26782	-1.93378	-1.33404	4.60187	-0.599731	0
A_15_P108215	1.97182	2.07148	0.0996533	8.38245	7.2829e-06	0.00265742	337131	ENSDARG00000055561	c1galt1b	core 1 synthase, glycoprotein-N-acetylgalactosamine 3-beta-galactosyltransferase, 1b	chr6:39121704-39121645	2.02165	-0.936085	-1.08556	2.95773	0	-0.14948
A_15_P379680	-1.65073	-2.24472	-0.59399	8.35905	7.45575e-06	0.00268605	140744	ENSDARG00000043257	ckbb	creatine kinase, brain b	chr20:20889032-20888973	-1.94773	0.528372	1.41936	-2.4761	0	0.890984
A_15_P178906	-1.50859	-3.45581	-1.94722	9.99922	8.43229e-06	0.00292672	107988034	ENSDARG00000075428	si:dkey-225i9.4	si:dkey-225i9.4	chr3:22212973-22212914	-2.4822	-0.219312	2.70151	-2.26289	0	2.92082
A_15_P299541	-0.00948519	-2.13193	-2.12245	8.481	8.61004e-06	0.00295242	100005854	ENSDARG00000079532	zgc:194242	zgc:194242	chr23:5251648-5251707	-1.07071	-1.05648	2.12719	-0.0142278	0	3.18367
A_15_P147281	4.31609	-0.728654	-5.04475	9.58014	8.74001e-06	0.0029613	559054	ENSDARG00000052734	hmgcra	3-hydroxy-3-methylglutaryl-CoA reductase a	chr5:52661602-52659985	1.79372	-4.68042	2.8867	0	-6.47414	1.09298
A_15_P113555	1.75829	2.26313	0.504836	10.7609	9.00583e-06	0.0029804	100333736	ENSDARG00000097824	smco4	single-pass membrane protein with coiled-coil domains 4	chr15:39764266-39764207	2.01071	-0.626728	-1.38398	2.63744	0	-0.757253
A_15_P149861	3.38024	3.45853	0.0782816	8.33721	9.4151e-06	0.00304504	554091	ENSDARG00000016886	dnajb9b	DnaJ (Hsp40) homolog, subfamily B, member 9b	chr4:16889818-16889759	3.41939	-1.65098	-1.7684	5.07037	0	-0.117422
A_15_P102979	2.27043	2.29756	0.0271336	9.59936	9.66998e-06	0.00305797	266982	ENSDARG00000002792	arcn1a	archain 1a	chr5:32141415-32141356	2.284	-1.12165	-1.16235	3.40565	0	-0.0407004
A_15_P591172	-4.13909	-4.13782	0.00127568	9.21398	1.06388e-05	0.00315446	402985	ENSDARG00000019986	grhprb	glyoxylate reductase/hydroxypyruvate reductase b	chr1:18577764-18577721	-4.13846	2.07018	2.06827	-6.20864	0	-0.00191351
A_15_P755781	-2.10643	-0.564145	1.54229	15.6209	1.03261e-05	0.00315446	317743	ENSDARG00000043457	gapdh	glyceraldehyde-3-phosphate dehydrogenase	chr16:19255233-19255174	-1.33529	1.82436	-0.489072	-0.846218	2.31343	0
A_15_P516072	-2.4477	-0.641038	1.80666	8.24625	1.19386e-05	0.00333121	678622	ENSDARG00000060498	tnfrsf9a	tumor necrosis factor receptor superfamily, member 9a	chr23:30248484-30248543	-1.54437	2.12718	-0.582812	-0.961557	2.70999	0
A_15_P189366	-2.34401	-1.16746	1.17655	7.81854	1.22139e-05	0.00334287	791704	ENSDARG00000068969	zgc:153759	zgc:153759	chr8:23083911-23083970	-1.75573	1.76028	-0.00454649	-1.75119	1.76482	0
A_15_P219866	1.85521	-0.216997	-2.07221	9.26639	1.3229e-05	0.0034878	100009631	ENSDARG00000037748	slc43a1b	solute carrier family 43, member 1b	chr1:45075089-45068965	0.819107	-1.96371	1.1446	0	-2.78282	0.325496
A_15_P120045	1.81837	2.00691	0.188537	8.16477	1.36676e-05	0.00356874	393354	ENSDARG00000052703	cisd2	CDGSH iron sulfur domain 2	chr1:44074577-44074636	1.91264	-0.814916	-1.09772	2.72755	0	-0.282805
A_15_P134346	4.29791	3.6239	-0.674008	7.9819	1.58362e-05	0.00366434	568448	ENSDARG00000026376	aco1	aconitase 1, soluble		3.96091	-2.48596	-1.47495	5.43585	-1.01101	0
A_15_P174552	-2.21533	-2.79663	-0.581292	9.15071	1.50683e-05	0.00366434	678514	ENSDARG00000058445	zgc:136472	zgc:136472	chr1:8317335-8317276	-2.50598	0.817021	1.68896	-3.323	0	0.871939
A_15_P530407	3.29026	0.278393	-3.01187	8.73011	1.67556e-05	0.00378477	559054	ENSDARG00000052734	hmgcra	3-hydroxy-3-methylglutaryl-Coenzyme A reductase a	chr5:52678739-52677535	1.78433	-3.15106	1.36674	0.417589	-4.5178	0
A_15_P105704	-2.84097	-3.60211	-0.761139	8.90221	1.95283e-05	0.00405689	568021	ENSDARG00000028017	tp53inp1	tumor protein p53 inducible nuclear protein 1	chr16:43229702-43229761	-3.22154	1.03992	2.18162	-4.26146	0	1.14171
A_15_P366130	-1.87194	-2.056	-0.184066	8.03092	2.02685e-05	0.00418016	492480	ENSDARG00000036965	rnf24	ring finger protein 24	chr1:42153427-42153368	-1.96397	0.843936	1.12003	-2.80791	0	0.276099
A_15_P468060	3.43284	2.29691	-1.13593	14.6369	2.1067e-05	0.00428276	64608	ENSDARG00000021059	alas1	aminolevulinate, delta-, synthetase 1	chr11:246538-246479	2.86487	-2.28439	-0.580488	3.44536	-1.7039	0
A_15_P161426	2.51048	2.46315	-0.0473279	12.0278	2.31947e-05	0.00451873	336797	ENSDARG00000099439	serp1	stress-associated endoplasmic reticulum protein 1	chr18:2449035-2448976	2.48681	-1.2789	-1.20791	3.69472	-0.0709919	0
A_15_P365735	3.50714	3.71127	0.204131	8.60998	2.34719e-05	0.00451873	564106	ENSDARG00000075805	dnajb9a	DnaJ (Hsp40) homolog, subfamily B, member 9a	chr25:20753403-20753344	3.60921	-1.65151	-1.9577	5.26072	0	-0.306196
A_15_P296971	0.447153	2.00791	1.56076	10.4994	2.43322e-05	0.00455605	563358	ENSDARG00000104726	si:ch211-162e15.3	si:ch211-162e15.3	chr2:4786957-4787016	1.22753	0.556801	-1.78433	0.670729	0	-2.34113
A_15_P100211	2.40304	2.33411	-0.0689303	10.2568	2.61786e-05	0.00474567	404606	ENSDARG00000098600	pithd1	PITH (C-terminal proteasome-interacting domain of thioredoxin-like) domain containing 1	chr19:45386691-45386750	2.36858	-1.23599	-1.13259	3.50117	-0.103395	0
A_15_P251656	2.08146	2.01203	-0.0694324	7.71344	2.67335e-05	0.00479615	100126016	ENSDARG00000077582	ank3b	ankyrin 3b	chr12:8533429-8533488	2.04675	-1.07545	-0.971298	3.01804	-0.104149	0
A_15_P100216	3.31292	3.27298	-0.0399335	8.79788	2.78333e-05	0.00482801	415248	ENSDARG00000037961	rcn3	reticulocalbin 3, EF-hand calcium binding domain	chr3:32673986-32673927	3.29295	-1.67643	-1.61653	4.90948	-0.0599003	0
A_15_P164866	-3.17614	-2.80654	0.369603	9.30159	2.80465e-05	0.00482801	563828	ENSDARG00000019772	si:ch1073-280e3.1	si:ch1073-280e3.1	chr15:495384-495443	-2.99134	1.77287	1.21847	-4.2098	0.554405	0
A_15_P209426	2.42915	2.03585	-0.393308	8.59231	2.72318e-05	0.00482801	445144	ENSDARG00000033376	chchd4	coiled-coil-helix-coiled-coil-helix domain containing 4	chr11:35897543-35897602	2.2325	-1.41123	-0.821269	3.05377	-0.589962	0
A_15_P563427	2.38178	2.35605	-0.0257314	8.4168	2.77196e-05	0.00482801	406415	ENSDARG00000030465	tmem263	transmembrane protein 263	chr18:14851709-14851650	2.36892	-1.20376	-1.16516	3.53408	-0.0385971	0
A_15_P554487	-2.91436	-1.39135	1.52301	8.45842	2.8853e-05	0.00489207	100149345	ENSDARG00000075881	si:ch211-39k3.2	si:ch211-39k3.2	chr18:25538492-25538551	-2.15286	2.21869	-0.0658306	-2.08703	2.28452	0
A_15_P645931	-3.10568	-0.646021	2.45966	11.0169	3.15596e-05	0.00510147	58094	ENSDARG00000036895	dap1b	death associated protein 1b	chr9:53979378-53979437	-1.87585	2.78267	-0.906818	-0.969031	3.68948	0
A_15_P121083	2.26234	2.03595	-0.226387	9.69041	3.52823e-05	0.00540637	415194	ENSDARG00000024693	lysmd3	LysM, putative peptidoglycan-binding, domain containing 3	chr5:50455415-50455356	2.14915	-1.24436	-0.904783	3.05393	-0.339581	0
A_15_P177966	3.31848	2.79816	-0.520314	7.67011	3.52428e-05	0.00540637	561018	ENSDARG00000057334	cmasa	cytidine monophosphate N-acetylneuraminic acid synthetase a	chr4:13792738-13792797	3.05832	-1.9194	-1.13892	4.19724	-0.780472	0
A_15_P402510	2.13868	1.55062	-0.58805	8.75102	3.63049e-05	0.00540637	567448	ENSDARG00000079504	mfn2	mitofusin 2		1.84465	-1.36336	-0.481287	2.32594	-0.882076	0
A_15_P168691	2.11007	1.80887	-0.301206	9.05907	3.88524e-05	0.00557941	569063	ENSDARG00000061124	srpr	signal recognition particle receptor (docking protein)	chr18:43244970-43243824	1.95947	-1.20564	-0.753831	2.7133	-0.451809	0
A_15_P537467	2.37012	2.99569	0.625577	9.64975	3.8973e-05	0.00557941	378980	ENSDARG00000069099	tmco1	transmembrane and coiled-coil domains 1	chr8:21643455-21643065	2.68291	-0.87227	-1.81064	3.55518	0	-0.938365
A_15_P664276	-0.292821	-3.16959	-2.87677	9.76159	3.99511e-05	0.00560122	791453	ENSDARG00000036588	mhc1zba	major histocompatibility complex class I ZBA	chr1:47652676-47652617	-1.73121	-1.29198	3.02318	-0.439232	0	4.31516
A_15_P720886	1.68418	2.06103	0.376848	8.70746	4.0197e-05	0.00560807	393613	ENSDARG00000040912	kdelr3	KDEL (Lys-Asp-Glu-Leu) endoplasmic reticulum protein retention receptor 3	chr3:733715-722690	1.87261	-0.653666	-1.21894	2.52627	0	-0.565273
A_15_P170966	-3.25738	-2.18007	1.07732	8.89798	4.06396e-05	0.00564216	751594	ENSDARG00000000804	rassf6	Ras association (RalGDS/AF-6) domain family 6	chr10:13199594-13199653	-2.71873	2.16735	0.551375	-3.2701	1.61598	0
A_15_P134531	3.04949	2.44166	-0.607834	8.20423	4.23914e-05	0.00580049	798787	ENSDARG00000036171	rnasel3	ribonuclease like 3		2.74557	-1.82866	-0.916911	3.66248	-0.911751	0
A_15_P133496	1.14617	-0.950562	-2.09674	8.26855	4.72327e-05	0.00612205	402804	ENSDARG00000102877	bphl	biphenyl hydrolase-like (serine hydrolase)	Zv9_NA409:36325-36436	0.0978059	-1.62145	1.52365	0	-1.71926	1.42584
A_15_P676226	-2.23119	-0.925069	1.30612	7.92139	5.45128e-05	0.00673737	100534782	ENSDARG00000092354	si:ch211-284e13.6	si:ch211-284e13.6	chr5:39711457-39711398	-1.57813	1.76865	-0.190525	-1.3876	1.95918	0
A_15_P676506	-2.72864	-2.24129	0.487353	9.11254	5.76727e-05	0.00686788	555686	ENSDARG00000063635	nrxn1b	neurexin 1b	chr13:000682812-000683141	-2.48496	1.608	0.876967	-3.36193	0.73103	0
A_15_P284436	0.163247	-2.27357	-2.43682	7.28959	6.33629e-05	0.00739087		ENSDARG00000070516	si:dkeyp-52c3.2	si:dkeyp-52c3.2	chr3:2299281-2299340	-1.05516	-1.30003	2.3552	0	-0.24487	3.41036
A_15_P110114	-2.16227	-0.353207	1.80906	7.3578	6.4318e-05	0.00741775	447805	ENSDARG00000038248	ggact.2	gamma-glutamylamine cyclotransferase, tandem duplicate 2	chr1:2207218-2207159	-1.25774	1.98566	-0.727927	-0.529811	2.71359	0
A_15_P733111	-0.934472	-4.186	-3.25152	9.97166	6.63798e-05	0.00752684	100334775		adgrl1.1	adhesion G protein-coupled receptor L1.1	chr1:59543395-59543336	-2.56023	-1.15853	3.71876	-1.40171	0	4.87729
A_15_P375505	-0.76179	-2.44708	-1.68529	9.34894	6.9642e-05	0.00777287	553673	ENSDARG00000046140	zgc:112038	zgc:112038	chr7:006753547-006753606	-1.60444	-0.461751	2.06619	-1.14269	0	2.52794
A_15_P106013	3.07204	1.93889	-1.13314	10.9996	7.1022e-05	0.0078652	322617	ENSDARG00000041787	cx32.3	connexin 32.3	chr20:40785424-40785365	2.50547	-2.10259	-0.402876	2.90834	-1.69971	0
A_15_P742056	1.61343	-1.60658	-3.22001	10.9081	7.16122e-05	0.00786932	436896	ENSDARG00000076563	zgc:92249	zgc:92249	chr14:48505972-48506033	0.00342202	-2.41672	2.4133	0	-2.42014	2.40987
A_15_P621266	-2.6798	-0.286709	2.39309	7.61546	7.52434e-05	0.00800667	571440	ENSDARG00000071495	si:dkey-236e20.3	si:dkey-236e20.3	chr22:15473334-15473393	-1.48326	2.53645	-1.05319	-0.430064	3.58964	0
A_15_P664221	2.47743	1.87575	-0.601685	7.73451	7.60091e-05	0.00804199	83776	ENSDARG00000019498	cry5	cryptochrome 5	chr10:40632566-40632503	2.17659	-1.53956	-0.637031	2.81362	-0.902528	0
A_15_P113208	-1.64058	-2.13093	-0.49035	10.0401	7.86743e-05	0.00823216	436885	ENSDARG00000034048	zgc:92275	zgc:92275	chr21:9858261-9858320	-1.88575	0.575113	1.31064	-2.46086	0	0.735525
A_15_P579612	2.84605	3.05487	0.208817	8.46726	7.9268e-05	0.00823374	447844	ENSDARG00000038213	slc35b1	solute carrier family 35, member B1	chr3:21070224-21067443	2.95046	-1.31862	-1.63184	4.26908	0	-0.313226
A_15_P260967	2.2614	0.735233	-1.52617	8.83813	7.95981e-05	0.00823797	555597	ENSDARG00000078178	art4	ADP-ribosyltransferase 4 (Dombrock blood group)	chr3:4219650-4219709	1.49832	-1.89378	0.395467	1.10285	-2.28925	0
A_15_P740724	2.15546	2.37782	0.222361	8.30471	8.11659e-05	0.00833958	557646	ENSDARG00000059308	golt1bb	golgi transport 1Bb	chr25:3397960-3397901	2.26664	-0.966548	-1.30009	3.23319	0	-0.333541
A_15_P662024	-2.22321	-1.16225	1.06095	8.27766	8.16097e-05	0.00835501	321070	ENSDARG00000004877	rock2b	rho-associated, coiled-coil containing protein kinase 2b	chr20:33710991-33710932	-1.69273	1.64208	0.0506519	-1.74338	1.59143	0
A_15_P636706	-6.23472	-1.40571	4.82902	10.3047	8.49115e-05	0.00853946	619243	ENSDARG00000040781	sult3st4	sulfotransferase family 3, cytosolic sulfotransferase 4	chr22:15480738-15480797	-3.82021	5.53187	-1.71166	-2.10856	7.24353	0
A_15_P566767	3.70651	0.462867	-3.24364	10.0257	8.7717e-05	0.00859798	325939	ENSDARG00000092091	si:dkey-286h2.7	si:dkey-286h2.7	chr7:53589412-53589471	2.08469	-3.47507	1.39039	0.694301	-4.86546	0
A_15_P109226	2.53718	3.82474	1.28756	8.77278	9.34907e-05	0.00898932	791641	ENSDARG00000052537	gltpd1	glycolipid transfer protein domain containing 1	chr23:37188187-37188246	3.18096	-0.624806	-2.55615	3.80576	0	-1.93135
A_15_P108168	-2.28481	-1.24728	1.03752	10.8139	9.54897e-05	0.00903054	402895	ENSDARG00000011837	zgc:100846	zgc:100846	chr13:12647360-12647419	-1.76605	1.66117	0.10488	-1.87093	1.55629	0
A_15_P672876	-4.67926	-1.69915	2.98011	9.6051	9.44551e-05	0.00903054	336575	ENSDARG00000088641	grn2	granulin 2	chr19:41156929-41156870	-3.1892	3.82968	-0.640478	-2.54873	4.47016	0
A_15_P167421	0.616974	3.0572	2.44023	9.39677	0.000101951	0.00921156	553476	ENSDARG00000100555	aqp11	aquaporin 11	chr18:47242492-47242551	1.83709	0.911627	-2.74871	0.92546	0	-3.66034
A_15_P665661	2.86991	2.24682	-0.623092	7.90884	0.000100989	0.00921156	436795	ENSDARG00000101259	hgh1	HGH1 homolog (S. cerevisiae)	chr19:3369767-3369708	2.55837	-1.7465	-0.811864	3.37023	-0.934637	0
A_15_P141231	4.5972	4.40061	-0.196599	8.63273	0.000104827	0.00942032	573994	ENSDARG00000029822	cell	carboxyl ester lipase, like		4.49891	-2.3969	-2.102	6.60091	-0.294899	0
A_15_P177486	-2.12198	-1.45151	0.67047	14.3972	0.000108373	0.0095811	793949	ENSDARG00000077777	tmsb4x	thymosin, beta 4 x	chr9:56199348-56199407	-1.78675	1.39623	0.390521	-2.17727	1.0057	0
A_15_P764136	1.60876	2.02997	0.421211	9.42054	0.00011035	0.00966861		ENSDARG00000076054	znf1140	zinc finger protein 1140	chr4:028727017-028726958	1.81936	-0.593772	-1.22559	2.41313	0	-0.631816
A_15_P193306	-2.91521	-2.56265	0.352564	8.45372	0.000112397	0.00967274	322338	ENSDARG00000043019	exoc1	exocyst complex component 1	chr20:25882680-25882621	-2.73893	1.63389	1.10504	-3.84397	0.528846	0
A_15_P574140	0.231649	6.0028	5.77115	11.7476	0.000120616	0.0100967	322756	ENSDARG00000043857	ufm1	ubiquitin-fold modifier 1	chr10:026583786-026583845	3.11722	2.76975	-5.88698	0.347473	0	-8.65673
A_15_P729691	3.49857	2.9651	-0.533475	9.31761	0.000121771	0.0101634	406602	ENSDARG00000032553	egln3	egl nine homolog 3 (C. elegans)	chr17:9780151-9780092	3.23184	-2.01602	-1.21581	4.44765	-0.800212	0
A_15_P756456	-2.39794	-1.57191	0.826028	12.0086	0.000124055	0.0102057	777766	ENSDARG00000102632	ubc	ubiquitin C	chr11:21579001-21578942	-1.98492	1.61198	0.37294	-2.35786	1.23904	0
A_15_P116853	2.36665	-0.255265	-2.62192	8.71008	0.000128111	0.0104176	393975	ENSDARG00000035005	bag2	BCL2-associated athanogene 2	chr13:1277308-1277249	1.05569	-2.49428	1.43859	0	-3.54998	0.382898
A_15_P212801	2.40855	2.21723	-0.191321	7.85878	0.000128668	0.0104331	80939	ENSDARG00000056600	papss2b	3'-phosphoadenosine 5'-phosphosulfate synthase 2b	chr12:18526555-18526496	2.31289	-1.29994	-1.01296	3.32585	-0.286982	0
A_15_P721266	-3.1542	-2.31454	0.839661	8.70926	0.000129537	0.010444	494108	ENSDARG00000024877	ptgr1	prostaglandin reductase 1	chr7:25545563-25545504	-2.73437	1.99693	0.737438	-3.4718	1.25949	0
A_15_P156936	-1.28487	-2.03336	-0.748493	11.0597	0.000131012	0.0104589	793799	ENSDARG00000045299	vmo1b	vitelline membrane outer layer 1 homolog b	chr21:1945261-1945202	-1.65911	0.268187	1.39093	-1.9273	0	1.12274
A_15_P259981	-1.5535	-2.11367	-0.560166	8.24202	0.000137897	0.0106455	449773	ENSDARG00000042379	TMEM120A	transmembrane protein 120A	chr15:15903266-15903114	-1.83359	0.49667	1.33692	-2.33026	0	0.840249
A_15_P657818	2.03695	1.66635	-0.370602	9.0517	0.000138449	0.0106455	327277	ENSDARG00000100435	sec22bb	SEC22 homolog B, vesicle trafficking protein b	chr8:20049915-20049974	1.85165	-1.20378	-0.647875	2.49953	-0.555903	0
A_15_P682796	-0.635806	2.40009	3.0359	10.179	0.00013685	0.0106455	403009	ENSDARG00000020944	ezra	ezrin a	chr17:45726513-45726454	0.882144	1.83585	-2.718	0	0.953709	-3.60014
A_15_P740056	3.4497	3.64548	0.195777	10.2732	0.00013673	0.0106455	405868	ENSDARG00000071426	lrrc59	leucine rich repeat containing 59	chr12:33472277-33472426	3.54759	-1.62696	-1.92063	5.17455	0	-0.293666
A_15_P660921	2.64632	3.0686	0.422273	8.27166	0.000141385	0.0106661	641423	ENSDARG00000008948	zgc:123275	zgc:123275	chr10:3540330-3540389	2.85746	-1.11203	-1.74544	3.96949	0	-0.63341
A_15_P240121	-0.875901	-3.80536	-2.92946	9.32295	0.000143257	0.0107009		ENSDARG00000086620	gckr	glucokinase (hexokinase 4) regulator	chr17:5624923-5624864	-2.34063	-1.02678	3.36741	-1.31385	0	4.39419
A_15_P104082	-2.1663	-1.29718	0.869118	7.6498	0.000146082	0.0108385	677749	ENSDARG00000059816	zgc:136864	zgc:136864	chr1:55547482-55547423	-1.73174	1.51771	0.214032	0	3.24945	1.94577
A_15_P108641	2.20945	2.45946	0.250014	10.834	0.000147608	0.0108695	415195	ENSDARG00000045092	cdk5rap3	CDK5 regulatory subunit associated protein 3	chr12:30383204-30383263	2.33446	-0.979717	-1.35474	3.31417	0	-0.375021
A_15_P170081	1.87567	2.01283	0.137165	10.1678	0.000152607	0.0110036	619260	ENSDARG00000101066	srp14	signal recognition particle 14	chr17:1351832-1351891	1.94425	-0.869251	-1.075	2.8135	0	-0.205748
A_15_P136441	-2.43363	-1.84253	0.591106	7.93377	0.00016335	0.0113393	561760	ENSDARG00000045827	lyrm5b	LYR motif containing 5b	chr25:20051201-20051260	-2.13808	1.51237	0.62571	-2.76379	0.886659	0
A_15_P397605	3.26011	2.38404	-0.876068	10.2014	0.000173002	0.0116402	336391	ENSDARG00000028816	tmed3	transmembrane emp24 protein transport domain containing 3	chr7:31513006-31512947	2.82208	-2.06809	-0.753988	3.57607	-1.3141	0
A_15_P209506	2.02186	1.96121	-0.0606529	8.75537	0.000174715	0.0116725	336879	ENSDARG00000024026	sdf2	stromal cell-derived factor 2	chr21:25415095-25415036	1.99154	-1.04126	-0.950279	2.94182	-0.0909794	0
A_15_P631036	-0.220885	2.22449	2.44537	9.10978	0.000179355	0.0118989	64279	ENSDARG00000031885	psmb12	proteasome subunit beta 12	chr19:7741797-7741856	1.0018	1.33313	-2.33493	0	0.331327	-3.33673
A_15_P197441	-3.90497	-0.705073	3.1999	8.97465	0.000188292	0.01224	368914	ENSDARG00000039423	si:ch211-217g15.3	si:ch211-217g15.3	chr13:24810484-24810425	-2.30502	3.55244	-1.24741	-1.05761	4.79985	0
A_15_P727906	2.06372	2.00843	-0.0552868	8.85041	0.000192124	0.012288	402796	ENSDARG00000039130	cdkn3	cyclin-dependent kinase inhibitor 3	chr13:37015130-37015071	2.03608	-1.0595	-0.976574	3.01265	-0.0829303	0
A_15_P772191	-3.72191	-0.484662	3.23725	8.0397	0.000196774	0.0124453	795173	ENSDARG00000096898	si:dkey-96g2.2	si:dkey-96g2.2 lincRNA	chr15:40606326-40606285	-2.10329	3.47958	-1.37629	-0.726993	4.85587	0
A_15_P696106	-2.01349	-1.22697	0.786515	14.4225	0.000205262	0.0125904	793949	ENSDARG00000077777	tmsb4x	thymosin, beta 4 x	chr9:56199342-56199399	-1.62023	1.4	0.220229	-1.84046	1.17977	0
A_15_P623886	-3.43461	-3.31528	0.119331	9.08359	0.000212985	0.0128427	368214	ENSDARG00000055510	ypel3	yippee-like 3	chr3:26848843-26848902	-3.37494	1.77697	1.59797	-4.97292	0.178996	0
A_15_P299736	-2.51898	-1.00206	1.51692	7.74858	0.000222854	0.0131864	100332522		LOC100332522	LOC100332522	chr24:27728320-27728379	-1.76052	2.01795	-0.257429	-1.50309	2.27538	0
A_15_P108979	-2.00413	-1.69121	0.312912	10.797	0.000227927	0.013403	100002007	ENSDARG00000045929	oaz2a	ornithine decarboxylase antizyme 2a	chr25:6559110-6559169	-1.84767	1.15852	0.689151	-2.53682	0.469367	0
A_15_P130346	3.22504	4.71262	1.48758	10.9119	0.00023732	0.0136632	378848	ENSDARG00000103846	hspa5	heat shock protein 5	chr5:2513385-2513326	3.96883	-0.868728	-3.1001	4.83756	0	-2.23137
A_15_P162061	-2.02146	-2.32843	-0.306976	10.2735	0.000246874	0.0139376	393539	ENSDARG00000021135	dhrs2	dehydrogenase/reductase (SDR family) member 2	chr7:25209061-25208818	-2.17494	0.85724	1.3177	-3.03218	0	0.460464
A_15_P260431	1.96571	2.34927	0.383556	7.96874	0.000255758	0.0141343	100003029	ENSDARG00000105380	fgl1	fibrinogen-like 1	chr14:31153312-31153371	2.15749	-0.791079	-1.36641	2.94857	0	-0.575334
A_15_P186891	-1.46988	-2.1251	-0.655215	9.7534	0.00026888	0.0146601		ENSDARG00000101861	cyp2k19	cytochrome P450, family 2, subfamily k, polypeptide 19	chr3:12526937-12526878	-1.79749	0.407334	1.39016	-2.20482	0	0.982822
A_15_P172601	2.39394	1.20291	-1.19104	10.0049	0.000277347	0.0148501	266796	ENSDARG00000005675	sec61a1l	Sec61 translocon alpha 1 subunit, like	chr6:42309555-42309496	1.79843	-1.79249	-0.0059364	1.80436	-1.78655	0
A_15_P761101	-0.985405	-2.4021	-1.41669	7.77405	0.000278103	0.0148501	108182763		LOC108182763	GTPase IMAP family member 7-like	chr3:2593654-2593713	-1.69375	-0.215643	1.90939	-1.47811	0	2.12504
A_15_P676726	4.11251	0.500494	-3.61201	9.16752	0.000282755	0.0149872	447941	ENSDARG00000003132	apip	APAF1 interacting protein	chr7:51365134-51365193	2.3065	-3.86226	1.55576	0.750741	-5.41802	0
A_15_P628314	-2.4757	-0.803273	1.67243	9.12027	0.000287451	0.0150744	449848	ENSDARG00000099298	xrcc5	X-ray repair complementing defective repair in Chinese hamster cells 5	chr9:54171687-54171628	-1.63949	2.07407	-0.434578	-1.20491	2.50864	0
A_15_P112266	2.09643	2.1446	0.0481625	8.77299	0.000290835	0.0151211	415238	ENSDARG00000017605	rpp40	ribonuclease P 40 subunit	chr2:24244048-24243989	2.12052	-1.02414	-1.09638	3.14465	0	-0.0722437
A_15_P547869	-2.87584	-1.22036	1.65548	8.34169	0.000291249	0.0151211	798811	ENSDARG00000101041	ccl39.1	chemokine (C-C motif) ligand 39, duplicate 1	chr25:12927764-12927823	-2.0481	2.26566	-0.217561	-1.83054	2.48322	0
A_15_P103517	-3.36636	-3.61091	-0.244555	9.67653	0.00031146	0.0154146	322415	ENSDARG00000093619	sult3st2	sulfotransferase family 3, cytosolic sulfotransferase 2	chr22:15483563-15483622	-3.48863	1.5609	1.92773	-5.04953	0	0.366833
A_15_P153731	2.62643	1.47622	-1.15021	8.42505	0.000331043	0.0159692	445192	ENSDARG00000014761	mfsd6l	major facilitator superfamily domain containing 6-like	chr3:25953784-25953843	2.05133	-1.88832	-0.163009	2.21434	-1.72531	0
A_15_P649467	2.04648	2.24782	0.201338	10.3203	0.000343074	0.0163738	334006	ENSDARG00000074790	c23h20orf24	c23h20orf24 homolog (H. sapiens)	chr23:2901088-2897361	2.14715	-0.922573	-1.22458	3.06972	0	-0.302007
A_15_P113962	1.91083	2.16109	0.250264	12.3433	0.000368311	0.0171163	322544	ENSDARG00000041110	dnajc3a	DnaJ (Hsp40) homolog, subfamily C, member 3a	chr9:30517484-30517425	2.03596	-0.830281	-1.20568	2.86624	0	-0.375396
A_15_P763696	-2.57221	-1.17134	1.40087	8.8019	0.000368885	0.0171163	563527	ENSDARG00000075133	adgrb1a	adhesion G protein-coupled receptor B1a	chr16:38886702-38886761	-1.87178	1.98654	-0.114764	-1.75702	2.10131	0
A_15_P104233	0.666434	2.96718	2.30074	10.3299	0.000371385	0.017187	492804	ENSDARG00000029905	phyhd1	phytanoyl-CoA dioxygenase domain containing 1	chr21:4782922-4782981	1.8168	0.817154	-2.63396	0.999651	0	-3.45111
A_15_P149371	-2.85815	-1.68044	1.1777	9.36775	0.000390172	0.0176265	436959	ENSDARG00000096829	blvrb	biliverdin reductase B	chr18:44568240-44568299	-2.26929	2.01792	0.251369	-2.52066	1.76655	0
A_15_P738836	-3.79221	-2.11766	1.67456	9.08817	0.000408669	0.0180865		ENSDARG00000099275	CABZ01068322.1	CABZ01068322.1	Zv9_NA605:19303-19244	-2.95494	2.73339	0.22155	-3.17648	2.51184	0
A_15_P102604	2.30763	2.59642	0.288785	8.39826	0.000418221	0.0180896	393469	ENSDARG00000023498	gmppab	GDP-mannose pyrophosphorylase Ab	chr6:13423148-13423207	2.45203	-1.00942	-1.4426	3.46145	0	-0.433177
A_15_P748331	2.39726	1.82635	-0.570914	7.76919	0.000417157	0.0180896	393630	ENSDARG00000042659	thyn1	thymocyte nuclear protein 1	chr15:18231797-18231738	2.11181	-1.48409	-0.627718	2.73952	-0.85637	0
A_15_P720336	2.74317	2.73101	-0.0121601	9.74005	0.000419168	0.0181031	325906	ENSDARG00000027584	ttpa	tocopherol (alpha) transfer protein	chr2:26801019-26801078	2.73709	-1.37767	-1.35943	4.09652	-0.0182402	0
A_15_P121423	2.21063	2.02647	-0.184161	10.1499	0.00043485	0.0185273	447914	ENSDARG00000069920	cox17	COX17 cytochrome c oxidase assembly homolog (S. cerevisiae)	chr9:22269138-22269079	2.11855	-1.1974	-0.921155	3.03971	-0.276241	0
A_15_P172901	2.2467	2.08554	-0.161167	8.54641	0.000451927	0.0189709	100002293	ENSDARG00000058865	endog	endonuclease G	chr8:12639354-12639413	2.16612	-1.20394	-0.962185	3.1283	-0.241751	0
A_15_P110871	-2.04347	-0.74987	1.2936	8.61301	0.000463671	0.0192932	334817	ENSDARG00000105223	pmp22a	peripheral myelin protein 22a	chr3:48061840-48061899	-1.39667	1.66854	-0.271866	-1.1248	1.9404	0
A_15_P152406	1.41195	2.22485	0.812895	8.83719	0.000468705	0.0194458	325317	ENSDARG00000076290	calrl2	calreticulin, like 2	chr8:17101825-17101766	1.8184	-0.299528	-1.51887	2.11793	0	-1.21934
A_15_P117467	2.14343	0.916512	-1.22692	10.9075	0.000473122	0.0195043	553467	ENSDARG00000012640	cideb	cell death-inducing DFFA-like effector b	chr7:25183111-25183055	1.52997	-1.68518	0.155205	1.37477	-1.84038	0
A_15_P120815	-3.64607	-3.8726	-0.226526	8.85862	0.000506361	0.020298	565117	ENSDARG00000029822	cel.2	carboxyl ester lipase, tandem duplicate 2	chr21:9812613-9812748	-3.75933	1.70977	2.04956	-5.46911	0	0.33979
A_15_P310336	-2.70026	-3.0045	-0.304244	10.7052	0.000537681	0.020998	566865	ENSDARG00000099633	sec14l7	SEC14-like lipid binding 7	chr11:21333675-21333616	-2.85238	1.19801	1.65437	-4.05038	0	0.456365
A_15_P112162	-2.69912	-0.217097	2.48202	8.46704	0.000553288	0.0213376	393586	ENSDARG00000012381	hsc70	heat shock cognate 70	chr15:36534469-36534410	-1.45811	2.59057	-1.13246	-0.325646	3.72303	0
A_15_P558232	-1.16624	-2.34887	-1.18263	8.82791	0.000597226	0.0222192	100005086	ENSDARG00000070558	si:ch211-93g23.2	si:ch211-93g23.2	chr1:5507831-5507890	-1.75756	-0.00819194	1.76575	-1.74937	0	1.77394
A_15_P170121	-2.16202	-1.34526	0.816759	7.98288	0.000634345	0.0231331	799511	ENSDARG00000043850	ftr54	finTRIM family, member 54	chr10:26454563-26454504	-1.75364	1.48939	0.264251	-2.01789	1.22514	0
A_15_P749956	2.4726	1.305	-1.1676	10.0939	0.000640701	0.0231997	321541	ENSDARG00000010641	slc20a1b	solute carrier family 20, member 1b	chr10:17758305-17758364	1.8888	-1.8201	-0.0687021	1.9575	-1.7514	0
A_15_P170506	0.137192	2.55014	2.41295	9.31346	0.000644413	0.0232679	791773	ENSDARG00000102888	gpr39	G protein-coupled receptor 39	chr9:058118629-058118688	1.34367	1.13788	-2.48155	0.205788	0	-3.61942
A_15_P629221	3.18425	2.63922	-0.545036	8.26975	0.000652937	0.0234046	405888	ENSDARG00000100588	rpl36	ribosomal protein L36	chr22:1227367-1227426	2.91173	-1.86464	-1.04709	3.95883	-0.817554	0
A_15_P228221	-2.15554	-3.0186	-0.863066	8.44281	0.000658652	0.0235501	38552078		wu:fj84e08	wu:fj84e08	chr16:43236230-43236289	-2.58707	0.646236	1.94083	-3.23331	0	1.2946
A_15_P209561	-0.715806	1.77969	2.4955	9.40104	0.000665458	0.0237041	334582	ENSDARG00000045132	vdac1	voltage-dependent anion channel 1	chr21:43904587-43904371	0.531943	1.60565	-2.13759	0	1.07371	-2.66954
A_15_P685846	2.07948	2.25744	0.177955	8.46713	0.000681633	0.0240396	568308	ENSDARG00000100564	SIL1	SIL1 nucleotide exchange factor	chr14:40292043-40291984	2.16846	-0.950764	-1.2177	3.11923	0	-0.266933
A_15_P101039	-2.36088	-2.23129	0.129593	8.94628	0.000698246	0.0243686	58098	ENSDARG00000006791	arntl1a	aryl hydrocarbon receptor nuclear translocator-like 1a	chr25:18381321-18381262	-2.29609	1.24524	1.05085	-3.34694	0.19439	0
A_15_P226246	-2.12193	-0.741548	1.38038	7.98379	0.000698668	0.0243686		ENSDARG00000099775	CABZ01074309.1	CABZ01074309.1	Zv9_NA683:85986-86045	-1.43174	1.75115	-0.319415	-1.11232	2.07057	0
A_15_P664891	2.54355	2.35254	-0.191017	7.73525	0.000729717	0.0248111	571696	ENSDARG00000078520	ikbip	IKBKB interacting protein	chr4:62052427-62052575	2.44804	-1.36729	-1.08076	3.5288	-0.286526	0
A_15_P198206	2.29184	1.76963	-0.522206	7.8056	0.00076806	0.0255073	373084	ENSDARG00000022303	higd1a	HIG1 hypoxia inducible domain family, member 1A	chr2:1970743-1971490	2.03074	-1.40702	-0.623713	2.65445	-0.783309	0
A_15_P103502	1.63679	2.06971	0.432925	8.94838	0.000793291	0.0259822	325317	ENSDARG00000076290	calr	calreticulin	chr8:17103405-17103242	1.85325	-0.60193	-1.25132	2.45518	0	-0.649388
A_15_P696321	-2.31308	-1.69282	0.620263	8.76403	0.000793316	0.0259822	557349	ENSDARG00000055339	MIPEP	mitochondrial intermediate peptidase	chr10:40464201-40464260	-2.00295	1.46667	0.536277	-2.53923	0.930395	0
A_15_P115455	-4.39815	-3.65678	0.741369	9.63988	0.00080382	0.0261453		ENSDARG00000090469	sycn.1	syncollin, tandem duplicate 1	chr21:24500081-24500146	-4.02747	2.56976	1.45771	-5.48518	1.11205	0
A_15_P176926	-2.38269	-1.57445	0.808242	9.32466	0.000820927	0.0264902	613141	ENSDARG00000102722	itih3b	inter-alpha-trypsin inhibitor heavy chain 3b	chr17:023935700-023935759	-1.97857	1.59547	0.383104	-2.36168	1.21236	0
A_15_P100873	-2.19089	-0.202608	1.98828	8.23435	0.000837463	0.0267092	445073	ENSDARG00000038095	socs1a	suppressor of cytokine signaling 1a	chr3:26203003-26202944	-1.19675	2.08958	-0.892834	-0.303912	2.98242	0
A_15_P151176	-0.922863	-2.75817	-1.83531	8.04855	0.000923959	0.0281249	799957	ENSDARG00000042956	cyp2ad6	cytochrome P450, family 2, subfamily AD, polypeptide 6	chr20:25556365-25555709	-1.84052	-0.456223	2.29674	-1.38429	0	2.75296
A_15_P382425	1.04927	2.12747	1.0782	8.65883	0.000990668	0.0288887	796378	ENSDARG00000040864	si:dkey-286j15.1	si:dkey-286j15.1	chr22:32718257-32718397	1.58837	0.0144654	-1.60284	1.5739	0	-1.6173
A_15_P400625	-1.69798	-2.7565	-1.05852	10.4057	0.00098807	0.0288887	561161	ENSDARG00000104301	zgc:193726	zgc:193726	chr4:18977300-18977241	-2.22724	0.319732	1.90751	-2.54697	0	1.58777
A_15_P119113	-2.16922	-1.60829	0.560931	9.41496	0.00103556	0.0295946	436834	ENSDARG00000010625	clic2	chloride intracellular channel 2	chr14:34891844-34891785	-1.88876	1.36508	0.52368	-2.41244	0.841397	0
A_15_P557616	-1.2418	-2.15759	-0.915797	7.74928	0.00104368	0.0297027	566261	ENSDARG00000015065	c4	complement component 4	chr15:31605980-31604222	-1.6997	0.163	1.5367	-1.8627	0	1.3737
A_15_P102977	-4.3179	-2.94956	1.36834	13.901	0.00105024	0.0297375	30355	ENSDARG00000012076	apoa1a	apolipoprotein A-Ia	chr5:39579754-39579813	-3.63373	2.84312	0.790614	-4.42434	2.0525	0
A_15_P644596	3.3603	2.7193	-0.641003	7.86856	0.00105902	0.0299015	792433	ENSDARG00000058414	bglap	bone gamma-carboxyglutamate (gla) protein	chr3:2228805-2231222	3.0398	-2.00065	-1.03915	4.07895	-0.961505	0
A_15_P163831	1.87185	2.43042	0.55857	10.4159	0.00106739	0.0299891	406207	ENSDARG00000008637	mtp	microsomal triglyceride transfer protein	chr1:11184143-11184202	2.15113	-0.656639	-1.49449	2.80777	0	-0.837855
A_15_P662971	-3.22902	-2.83034	0.398688	14.4775	0.00113725	0.0311523	791500	ENSDARG00000020738	zgc:153921	zgc:153921	chr3:1818369-1818428	-3.02968	1.81386	1.21582	-4.2455	0.598031	0
A_15_P654476	-2.19004	-1.52468	0.665366	14.4997	0.00115245	0.0313795	321664	ENSDARG00000053684	aldob	aldolase b, fructose-bisphosphate	chr14:22116258-22116317	-1.85736	1.4277	0.429655	-2.28701	0.998048	0
A_15_P108728	2.65092	2.36285	-0.288068	8.64748	0.00115585	0.0314199	338183	ENSDARG00000034396	mars	methionine-tRNA synthetase	chr6:58824015-58823956	2.50689	-1.46949	-1.03739	3.54428	-0.432103	0
A_15_P121066	-2.01237	-0.976083	1.03629	7.56928	0.00117892	0.0316426	564868	ENSDARG00000059824	soat2	sterol O-acyltransferase 2	chr6:58648999-58648859	-1.49423	1.52433	-0.0301033	-1.46412	1.55443	0
A_15_P568797	2.06321	1.50673	-0.556488	10.2437	0.00117981	0.0316426	566499	ENSDARG00000020984	slc16a10	solute carrier family 16 (aromatic amino acid transporter), member 10	chr20:153763-148603	1.78497	-1.30985	-0.475119	2.26009	-0.834731	0
A_15_P103658	3.44897	2.75843	-0.690534	7.97444	0.00120215	0.0319334	405888	ENSDARG00000100588	rpl36	ribosomal protein L36	chr22:1227375-1227436	3.1037	-2.06975	-1.03395	4.13765	-1.0358	0
A_15_P221881	2.37728	1.34299	-1.03429	9.76619	0.00122869	0.0324094	393305	ENSDARG00000030166	hyi	hydroxypyruvate isomerase	chr6:2424548-2424489	1.86013	-1.70579	-0.154348	2.01448	-1.55144	0
A_15_P631196	-3.13482	-1.77141	1.36341	9.26423	0.00126556	0.0329259	393350	ENSDARG00000043260	xylb	xylulokinase homolog (H. influenzae)	chr24:43104047-43104106	-2.45311	2.24912	0.203998	-2.65711	2.04512	0
A_15_P101672	2.18993	1.98337	-0.206567	10.5249	0.0013873	0.0347238	436951	ENSDARG00000069116	timm10	translocase of inner mitochondrial membrane 10 homolog (yeast)	chr1:44849793-44849852	2.08665	-1.19825	-0.888399	2.97505	-0.309851	0
A_15_P290786	2.61415	1.07383	-1.54031	7.83211	0.0013894	0.0347238	560366	ENSDARG00000093042	si:dkey-104n9.1	si:dkey-104n9.1	chr8:13360950-13360891	1.84399	-2.07723	0.233239	1.61075	-2.31047	0
A_15_P368060	1.56229	2.18647	0.624177	8.1359	0.00143535	0.0355843	569751	ENSDARG00000094345	si:dkey-261l7.2	si:dkey-261l7.2	chr23:31491883-31491876	1.87438	-0.469056	-1.40532	2.34343	0	-0.936266
A_15_P114281	2.07334	1.34332	-0.730013	8.08702	0.00145767	0.0358573	678519	ENSDARG00000045754	mettl25	methyltransferase like 25	chr4:10100391-10100332	1.70833	-1.40167	-0.306655	2.01499	-1.09502	0
A_15_P312236	-2.19616	-3.05531	-0.859147	9.43142	0.00147872	0.0361296		ENSDARG00000104099	si:ch73-144l3.2	si:ch73-144l3.2	chr3:7183302-7183361	-2.62574	0.668509	1.95723	-3.29425	0	1.28872
A_15_P104868	4.84104	3.32338	-1.51766	9.19383	0.00149675	0.0362854	100003999	ENSDARG00000087873	eevs	2-epi-5-epi-valiolone synthase	chr6:43373618-43373559	4.08221	-3.17935	-0.90286	4.98507	-2.27649	0
A_15_P657946	2.23968	1.77781	-0.461875	8.34318	0.00150944	0.0363891	100003675	ENSDARG00000071082	p4ha1b	prolyl 4-hydroxylase, alpha polypeptide I b	chr17:19987273-19987214	2.00874	-1.35078	-0.657966	2.66671	-0.692813	0
A_15_P192631	-1.03756	-2.01148	-0.973916	7.88302	0.00152408	0.0365125	797943	ENSDARG00000069135	ppp1r15a	protein phosphatase 1, regulatory subunit 15A	chr7:75197073-75197132	-1.52452	0.0318215	1.4927	-1.55634	0	1.46087
A_15_P171146	2.3592	0.30387	-2.05533	7.75992	0.00157095	0.0370997	393249	ENSDARG00000025858	zgc:56525	zgc:56525	chr8:51372639-51372698	1.33153	-2.20726	0.875729	0.455805	-3.08299	0
A_15_P101042	2.81063	2.75643	-0.054203	8.63623	0.00171695	0.0389421	368229	ENSDARG00000037654	pmm2	phosphomannomutase 2	chr1:8942609-8942668	2.78353	-1.43242	-1.35111	4.13464	-0.0813045	0
A_15_P411965	-3.10598	-3.13982	-0.0338337	11.8565	0.00176549	0.0394408	100007703	ENSDARG00000038405	zgc:153921	zgc:153921	chr3:1834548-1834607	-3.1229	1.53607	1.58683	-4.65897	0	0.0507506
A_15_P741116	1.73514	2.11529	0.380151	10.5576	0.00178424	0.0396109	266985	ENSDARG00000014329	npm1a	nucleophosmin 1a (nucleolar phosphoprotein B23, numatrin)	chr10:22244696-22244755	1.92522	-0.677496	-1.24772	2.60271	0	-0.570227
A_15_P178761	-1.5354	-2.87727	-1.34187	9.1583	0.00182433	0.0401761	566261	ENSDARG00000015065	c4	complement component 4	chr15:31617547-31617488	-2.20633	0.0967622	2.10957	-2.30309	0	2.01281
A_15_P620146	-2.61659	-1.97212	0.644472	8.79899	0.00182664	0.0401761	321618	ENSDARG00000038559	h1f0	H1 histone family, member 0	chr24:39081166-39081107	-2.29436	1.63053	0.663823	-2.95818	0.966708	0
A_15_P204301	0.474049	-2.50862	-2.98266	10.8271	0.00186985	0.0408763	619256	ENSDARG00000094730	acbd7	acyl-CoA binding domain containing 7	chr16:30827457-30827516	-1.01728	-1.72836	2.74564	0	-0.711073	3.76292
A_15_P115603	0.725192	-1.60692	-2.33211	8.06371	0.00188877	0.0409454	563220	ENSDARG00000095705	CDPF1	cysteine rich DPF motif domain containing 1	chr4:17667816-17667757	-0.440865	-1.52865	1.96952	0	-1.08779	2.41038
A_15_P115237	-2.85546	-3.3251	-0.469642	10.2554	0.001933	0.0414895	436615	ENSDARG00000038668	gbp1	guanylate binding protein 1	chr2:42122138-42122079	-3.09028	1.19291	1.89737	-4.28318	0	0.704462
A_15_P290288	1.44247	-2.38857	-3.83104	8.35023	0.00201058	0.0423955	767641	ENSDARG00000054054	zgc:153219	zgc:153219	chr7:34468293-34468352	-0.47305	-2.63676	3.10981	0	-2.16371	3.58286
A_15_P700402	-2.23449	-1.69606	0.538424	9.18206	0.00204941	0.0428568	550353	ENSDARG00000035519	histh1l	histone H1 like	chr5:29078057-29078116	-1.96527	1.38645	0.578819	-2.54409	0.807636	0
A_15_P581592	-2.56742	-2.39493	0.172497	10.0835	0.00205249	0.0428878	322506	ENSDARG00000010250	nqo1	NAD(P)H dehydrogenase, quinone 1	chr7:57985020-57985079	-2.48117	1.36996	1.11121	-3.59239	0.258746	0
A_15_P163579	-2.41873	-1.00309	1.41564	8.72447	0.00207135	0.0431478	368877	ENSDARG00000079105	mhc2dab	major histocompatibility complex class II DAB gene	chr8:037548217-037548276	-1.71091	1.91719	-0.206278	-1.50463	2.12346	0
A_15_P581617	-1.03064	1.24488	2.27552	12.5204	0.0022302	0.0449217	449925	ENSDARG00000036237	slc27a2a	solute carrier family 27 (fatty acid transporter), member 2a	chr18:239664-239605	0.10712	1.65308	-1.7602	0	1.54596	-1.86732
A_15_P111591	1.93508	2.20636	0.271283	9.32985	0.00225533	0.0451252	386712	ENSDARG00000063588	uba5	ubiquitin-like modifier activating enzyme 5	chr24:9474082-9474023	2.07072	-0.831899	-1.23882	2.90262	0	-0.406924
A_15_P211491	2.25168	1.58552	-0.666166	8.49272	0.00225223	0.0451252	57969	ENSDARG00000006786	copz2	zeta2-cop	chr3:24402584-24402643	1.9186	-1.45892	-0.459675	2.37827	-0.999249	0
A_15_P208246	-2.27293	-1.21816	1.05477	7.69801	0.00226673	0.0451767	564868	ENSDARG00000059824	soat2	sterol O-acyltransferase 2	chr6:58639945-58639886	-1.74555	1.66385	0.0816974	-1.82724	1.58215	0
A_15_P706116	-2.65178	-2.33093	0.320855	11.9174	0.0024287	0.0469938	571461	ENSDARG00000042920	sult3st3	sulfotransferase family 3, cytosolic sulfotransferase 3	chr22:15462391-15462450	-2.49135	1.48632	1.00504	-3.49639	0.481282	0
A_15_P103106	-3.12345	-2.21324	0.910211	11.5176	0.00247799	0.0475884	436734	ENSDARG00000044125	txn	thioredoxin	chr7:25524518-25524459	-2.66834	2.01683	0.651512	-3.31985	1.36532	0
A_15_P194436	2.97993	3.50907	0.52914	9.90179	0.00247997	0.0475944	767691	ENSDARG00000063177	manf	mesencephalic astrocyte-derived neurotrophic factor	chr22:35040603-35040662	3.2445	-1.22539	-2.0191	4.46989	0	-0.793709
A_15_P116114	2.0873	1.84371	-0.243596	8.66703	0.00270238	0.0498784	792824	ENSDARG00000029695	pgp	phosphoglycolate phosphatase	chr12:19591599-19591540	1.96551	-1.16545	-0.800056	2.76556	-0.365394	0
