# Supplementary material for: Baseline mRNA expression differs widely between common laboratory strains of zebrafish
Source: Sci Rep. 2018 Mar 19;8:4780. doi: 10.1038/s41598-018-23129-4 (PMC5859126; doi:10.1038/s41598-018-23129-4)
Supplement: Supplementary file 7 — Dataset 6 [file 41598_2018_23129_MOESM7_ESM.xls]

## Sheet: strain_overlap
Additional File 6: Differentially expressed mRNA transcripts between strains regardless of sex
Manuscript Title: Baseline mRNA expression differs widely between common laboratory strains of zebrafish
Authors: Lindsay A. Holden and Kim H. Brown
ProbeName	AB.TU	AB.WIK	TU.WIK	AveExpr	P.Value	adj.P.Val	EntrezGeneID	EnsemblID	GeneSymbol	GeneName	GenomicCoordinates	ABcalc	TUcalc	WIKcalc	Abcenter	Tucenter	WIKcenter
A_15_P110638	3.387	2.70837	-0.678632	8.18878	2.18476e-07	0.000723927	352919	ENSDARG00000058354	selt1a	selenoprotein T, 1a	chr2:9473278-9473224	3.04768	-2.03282	-1.01487	4.06255	-1.01795	0
A_15_P281337	-4.94077	-0.363015	4.57776	8.04229	2.54947e-06	0.00128698	30757	ENSDARG00000075963	mhc1uba	major histocompatibility complex class I UBA	chr19:7696683-7696742	-2.65189	4.75927	-2.10737	-0.544523	6.86664	0
A_15_P666971	2.60976	-0.0135298	-2.62329	9.18658	1.37847e-06	0.00143113	792225	ENSDARG00000045352	cst14a.2	cystatin 14a, tandem duplicate 2	chr24:021530100-021530163	1.29811	-2.61652	1.31841	0	-3.91464	0.0202947
A_15_P106909	-4.39242	-5.06255	-0.670136	9.30251	1.15167e-06	0.00147756	393734	ENSDARG00000044420	dnajc19	DnaJ (Hsp40) homolog, subfamily C, member 19	chr22:40526258-40526317	-4.72749	1.86114	2.86635	-6.58863	0	1.0052
A_15_P656731	-0.0482642	-4.8865	-4.83824	8.21884	2.72972e-06	0.00192345	562702	ENSDARG00000104786	nlgn3a	neuroligin 3a		-2.46738	-2.39499	4.86237	-0.0723964	0	7.25736
A_15_P219866	2.25895	-0.000869422	-2.25982	9.39569	7.98899e-06	0.00283056	100009631	ENSDARG00000037748	slc43a1b	solute carrier family 43, member 1b	chr1:45075089-45068965	1.12904	-2.25939	1.13035	-0.00130413	-3.38973	0
A_15_P366130	-1.45388	-2.24624	-0.79236	8.21519	1.67496e-05	0.00399575	492480	ENSDARG00000036965	rnf24	ring finger protein 24	chr1:42153427-42153368	-1.85006	0.330759	1.5193	-2.18082	0	1.18854
A_15_P170966	-3.37108	-2.70056	0.670515	9.10579	2.38332e-05	0.00429162	751594	ENSDARG00000000804	rassf6	Ras association (RalGDS/AF-6) domain family 6	chr10:13199594-13199653	-3.03582	2.0208	1.01502	-4.05084	1.00577	0
A_15_P433820	2.06391	2.86202	0.798115	8.08817	3.8724e-05	0.00476246	563771	ENSDARG00000041691	bhlhe41	basic helix-loop-helix family, member e41	chr18:15789270-15789329	2.46297	-0.632897	-1.83007	3.09586	0	-1.19717
A_15_P284436	0.222774	-2.83472	-3.05749	7.32847	3.319e-05	0.00482527		ENSDARG00000070516	si:dkey-225i9.4	si:dkey-225i9.4	chr3:2299281-2299340	-1.30597	-1.64013	2.94611	0	-0.334161	4.25208
A_15_P177966	3.35907	2.91891	-0.440157	7.43409	2.67496e-05	0.00483268	561018	ENSDARG00000057334	cmasa	cytidine monophosphate N-acetylneuraminic acid synthetase a	chr4:13792738-13792797	3.13899	-1.89961	-1.23938	4.37837	-0.660235	0
A_15_P110114	-2.65464	-0.147169	2.50747	7.35042	3.55596e-05	0.0051534	447805	ENSDARG00000038248	ggact.2	gamma-glutamylamine cyclotransferase, tandem duplicate 2	chr1:2207218-2207159	-1.40091	2.58106	-1.18015	-0.220754	3.76121	0
A_15_P167421	0.718258	3.89058	3.17232	9.48561	5.15439e-05	0.00538869	553476	ENSDARG00000100555	aqp11	aquaporin 11	chr18:47242492-47242551	2.30442	1.22703	-3.53145	1.07739	0	-4.75848
A_15_P682796	0.0245912	3.54274	3.51815	10.6246	6.84732e-05	0.00555707	403009	ENSDARG00000020944	ezra	ezrin a	chr17:45726513-45726454	1.78367	1.74678	-3.53044	0.0368868	0	-5.27722
A_15_P209426	1.99476	2.04505	0.0502887	8.38973	3.81407e-05	0.00590986	445144	ENSDARG00000033376	chchd4a	coiled-coil-helix-coiled-coil-helix domain containing 4a	chr11:35897543-35897602	2.0199	-0.972235	-1.04767	2.99214	0	-0.0754331
A_15_P178906	-1.08611	-3.29925	-2.21314	9.9555	4.83652e-05	0.00606602	107988034	ENSDARG00000075428	si:dkey-225i9.4	si:dkey-225i9.4	chr3:22212973-22212914	-2.19268	-0.563516	2.7562	-1.62917	0	3.31971
A_15_P116853	2.91144	0.0407649	-2.87067	8.7022	6.48868e-05	0.00613526	393975	ENSDARG00000035005	bag2	BCL2-associated athanogene 2	chr13:1277308-1277249	1.4761	-2.89105	1.41495	0.0611473	-4.30601	0
A_15_P296971	0.573856	2.16847	1.59462	10.397	6.05562e-05	0.00704936	563358	ENSDARG00000104726	si:ch211-162e15.3	si:ch211-162e15.3	chr2:4786957-4787016	1.37116	0.510381	-1.88155	0.860784	0	-2.39193
A_15_P664221	2.5938	2.07517	-0.51863	7.6916	5.84347e-05	0.00721584	83776	ENSDARG00000019498	cry5	cryptochrome 5	chr10:40632566-40632503	2.33448	-1.55621	-0.778267	3.11275	-0.777945	0
A_15_P628314	-3.18541	-1.43244	1.75297	9.00878	0.000143737	0.00770075	449848	ENSDARG00000099298	xrcc5	X-ray repair complementing defective repair in Chinese hamster cells 5	chr9:54171687-54171628	-2.30892	2.46919	-0.160267	-2.14866	2.62946	0
A_15_P193306	-3.15567	-2.83989	0.315788	8.47226	7.37306e-05	0.00786053	322338	ENSDARG00000043019	exoc1	exocyst complex component 1	chr20:25882680-25882621	-2.99778	1.73573	1.26205	-4.25983	0.473682	0
A_15_P756456	-2.59892	-1.9947	0.604221	12.1059	7.77565e-05	0.00790076	777766	ENSDARG00000102632	ubc	ubiquitin C	chr11:21579001-21578942	-2.29681	1.60157	0.695238	-2.99205	0.906332	0
A_15_P668836	-1.28883	-3.05664	-1.76781	11.8438	0.000119141	0.00811083	378440	ENSDARG00000017882	rdh1	retinol dehydrogenase 1	chr9:49732187-49727834	-2.17274	-0.239487	2.41223	-1.93325	0	2.65171
A_15_P676726	4.16396	0.198076	-3.96588	8.86196	0.000141908	0.00827652	447941	ENSDARG00000003132	apip	APAF1 interacting protein	chr7:51365134-51365193	2.18102	-4.06492	1.8839	0.297115	-5.94882	0
A_15_P664276	-0.622209	-3.21089	-2.58868	9.90808	9.17259e-05	0.00848888	791453	ENSDARG00000036588	mhc1zba	major histocompatibility complex class I ZBA	chr1:47652676-47652617	-1.91655	-0.983237	2.89979	-0.933313	0	3.88302
A_15_P168691	2.1645	1.82808	-0.33642	8.8905	9.3365e-05	0.00856529	569063	ENSDARG00000061124	srpr	signal recognition particle receptor (docking protein)	chr18:43244970-43243824	1.99629	-1.25046	-0.745831	2.74212	-0.50463	0
A_15_P133496	1.66814	-0.391247	-2.05939	8.33506	0.000105139	0.0090256	402804	ENSDARG00000102877	bphl	biphenyl hydrolase-like (serine hydrolase)	Zv9_NA409:36325-36436	0.638448	-1.86377	1.22532	0	-2.50221	0.586871
A_15_P631036	-0.636036	2.8876	3.52364	9.23076	0.000119309	0.00969952	64279	ENSDARG00000031885	psmb12	proteasome subunit beta 12	chr19:7741797-7741856	1.12578	2.07984	-3.20562	0	0.954054	-4.33141
A_15_P149861	3.1576	3.39245	0.234851	8.19961	0.000163708	0.00972055	554091	ENSDARG00000016886	dnajb9b	DnaJ (Hsp40) homolog, subfamily B, member 9b	chr4:16889818-16889759	3.27502	-1.46137	-1.81365	4.7364	0	-0.352277
A_15_P134531	3.53168	2.94702	-0.584669	8.1803	0.000160974	0.010609	798787	ENSDARG00000036171	rnasel3	ribonuclease like 3		3.23935	-2.05818	-1.18117	4.42052	-0.877003	0
A_15_P629221	4.0511	3.34646	-0.704633	8.19926	0.000327009	0.0124852	405888	ENSDARG00000100588	rpl36	ribosomal protein L36	chr22:1227367-1227426	3.69878	-2.37786	-1.32091	5.01969	-1.05695	0
A_15_P720336	2.93927	2.93563	-0.00363173	9.67773	0.000238312	0.0127482	325906	ENSDARG00000027584	ttpa	tocopherol (alpha) transfer protein	chr2:26801019-26801078	2.93745	-1.47145	-1.466	4.40345	-0.0054476	0
A_15_P101039	-2.06886	-2.22016	-0.1513	9.11794	0.000352927	0.0137309	58098	ENSDARG00000006791	arntl1a	aryl hydrocarbon receptor nuclear translocator-like 1a	chr25:18381321-18381262	-2.14451	0.958778	1.18573	-3.10328	0	0.226951
A_15_P623886	-3.48905	-3.55559	-0.0665384	9.21019	0.000238215	0.0138894	368214	ENSDARG00000055510	ypel3	yippee-like 3	chr3:26848843-26848902	-3.52232	1.71126	1.81106	-5.23358	0	0.0998076
A_15_P625701	-4.9528	-5.67165	-0.71885	13.8483	0.000488043	0.0140148	100170838	ENSDARG00000076043	si:dkeyp-73d8.9	si:dkeyp-73d8.9	chr2:32360785-32360726	-5.31222	2.11697	3.19525	-7.4292	0	1.07828
A_15_P109365	-2.29846	-3.10686	-0.808401	12.7233	0.000509307	0.0141977	445226	ENSDARG00000038716	casq1a	calsequestrin 1a		-2.70266	0.745028	1.95763	-3.44768	0	1.2126
A_15_P104233	0.720223	3.71187	2.99165	10.2656	0.00026998	0.0147131	492804	ENSDARG00000029905	phyhd1	phytanoyl-CoA dioxygenase domain containing 1	chr21:4782922-4782981	2.21605	1.13571	-3.35176	1.08033	0	-4.48748
A_15_P170506	-0.787904	2.23092	3.01882	9.14711	0.000350668	0.0153197	791773	ENSDARG00000102888	gpr39	G protein-coupled receptor 39	chr9:058118629-058118688	0.721507	1.90336	-2.62487	0	1.18186	-3.34638
A_15_P189366	-2.92718	-0.833431	2.09375	7.80578	0.000563512	0.0162795	791704	ENSDARG00000068969	zgc:153759	zgc:153759	chr8:23083911-23083970	-1.8803	2.51046	-0.630158	-1.25015	3.14062	0
A_15_P398240	-5.68174	-6.11802	-0.436286	13.5554	0.000633885	0.0166357	100170838	ENSDARG00000076043	si:dkeyp-73d8.9	si:dkeyp-73d8.9	chr2:32360715-32360656	-5.89988	2.62272	3.27715	-8.5226	0	0.654429
A_15_P103658	4.35363	3.64642	-0.70721	7.80524	0.00060414	0.0173969	405888	ENSDARG00000100588	rpl36	ribosomal protein L36	chr22:1227375-1227436	4.00003	-2.53042	-1.46961	5.46964	-1.06082	0
A_15_P631196	-3.08956	-1.94855	1.14101	9.47042	0.000634498	0.0176178	393350	ENSDARG00000043260	xylb	xylulokinase homolog (H. influenzae)	chr24:43104047-43104106	-2.51906	2.11529	0.403769	-2.92282	1.71152	0
A_15_P772191	-4.02812	-0.193193	3.83493	7.90655	0.000424959	0.0177225	795173	ENSDARG00000096898	si:dkey-96g2.2	si:dkey-96g2.2 lincRNA	chr15:40606326-40606285	-2.11066	3.93153	-1.82087	-0.28979	5.7524	0
A_15_P365735	3.06246	3.54328	0.480819	8.5242	0.000687569	0.0184096	564106	ENSDARG00000075805	si:dkey-219c3.2	si:dkey-219c3.2	chr25:20753403-20753344	3.30287	-1.29082	-2.01205	4.5937	0	-0.721228
A_15_P101672	2.27649	1.90778	-0.368712	10.4253	0.000698388	0.0190692	436951	ENSDARG00000069116	timm10	translocase of inner mitochondrial membrane 10 homolog (yeast)	chr1:44849793-44849852	2.09213	-1.3226	-0.769534	2.86167	-0.553067	0
A_15_P109226	1.68695	3.05135	1.36439	8.6832	0.000653263	0.0197304	791641	ENSDARG00000052537	cptp	ceramide-1-phosphate transfer protein	chr23:37188187-37188246	2.36915	-0.161281	-2.20787	2.53043	0	-2.04659
A_15_P171146	2.63459	0.0409768	-2.59362	7.72325	0.000788081	0.0199607	393249	ENSDARG00000025858	zgc:56525	zgc:56525	chr8:51372639-51372698	1.33779	-2.61411	1.27632	0.0614652	-3.89043	0
A_15_P749956	2.36343	1.11112	-1.2523	9.65681	0.00050201	0.0202893	321541	ENSDARG00000010641	slc20a1b	solute carrier family 20, member 1b	chr10:17758305-17758364	1.73728	-1.80786	0.0705879	1.66669	-1.87845	0
A_15_P130346	3.23689	4.40193	1.16505	10.8925	0.0005983	0.0205074	378848	ENSDARG00000103846	hspa5	heat shock protein 5	chr5:2513385-2513326	3.81941	-1.03592	-2.78349	4.85533	0	-1.74757
A_15_P105704	-2.41582	-3.64639	-1.23057	9.44891	0.000977409	0.0217	568021	ENSDARG00000028017	tp53inp1	tumor protein p53 inducible nuclear protein 1	chr16:43229702-43229761	-3.03111	0.592624	2.43848	-3.62373	0	1.84586
A_15_P209561	-0.739716	1.76288	2.5026	9.03393	0.000581663	0.0220889	334582	ENSDARG00000045132	vdac1	voltage-dependent anion channel 1	chr21:43904587-43904371	0.511582	1.62116	-2.13274	0	1.10957	-2.64432
A_15_P657946	2.25432	2.03525	-0.219074	7.97813	0.000822469	0.0237438	100003675	ENSDARG00000071082	p4ha1b	prolyl 4-hydroxylase, alpha polypeptide I b	chr17:19987273-19987214	2.14478	-1.2367	-0.908086	3.05287	-0.328611	0
A_15_P738426	2.106	2.24307	0.137069	9.34105	0.00132766	0.0238306	767691	ENSDARG00000063177	manf	mesencephalic astrocyte-derived neurotrophic factor precursor	chr22:35040489-35040548	2.17454	-0.984467	-1.19007	3.159	0	-0.205603
A_15_P192631	-0.981232	-2.59286	-1.61163	8.08152	0.000840994	0.0241663	797943	ENSDARG00000069135	ppp1r15a	protein phosphatase 1, regulatory subunit 15A	chr7:75197073-75197132	-1.78705	-0.315201	2.10225	-1.47185	0	2.41745
A_15_P226246	-1.76332	-0.0313642	1.73195	8.08293	0.000818382	0.0257648		ENSDARG00000099775	CABZ01074309.1	CABZ01074309.1	Zv9_NA683:85986-86045	-0.89734	1.74763	-0.850293	-0.0470463	2.59793	0
A_15_P312236	-2.61797	-3.18209	-0.564122	9.47471	0.000878836	0.0257735		ENSDARG00000104099	Si:ch73-144l3.2	Si:ch73-144l3.2 lincRNA	chr3:7183302-7183361	-2.90003	1.02693	1.87311	-3.92696	0	0.846183
A_15_P228221	-1.8494	-3.23534	-1.38594	8.89236	0.000861151	0.0260881	38552078		CK026154	cDNA clone IMAGE:7055456	chr16:43236230-43236289	-2.54237	0.231732	2.31064	-2.77411	0	2.07891
A_15_P221881	2.56785	1.417	-1.15085	9.83448	0.000936743	0.0276316	393305	ENSDARG00000030166	hyi	hydroxypyruvate isomerase	chr6:2424548-2424489	1.99242	-1.85935	-0.133074	2.1255	-1.72628	0
A_15_P368060	1.56228	2.41003	0.847746	8.14524	0.00098043	0.0282726	569751	ENSDARG00000094345	si:dkey-261l7.2	si:dkey-261l7.2	chr23:31491883-31491876	1.98615	-0.357267	-1.62889	2.34342	0	-1.27162
A_15_P141231	4.04325	3.93758	-0.105664	8.22753	0.00154664	0.0296276	573994	ENSDARG00000029822	cel.2	carboxyl ester lipase, tandem duplicate 2		3.99041	-2.07445	-1.91596	5.90637	-0.158497	0
A_15_P114281	2.90255	2.05175	-0.850798	8.06855	0.00110558	0.0300443	678519	ENSDARG00000045754	mettl25	methyltransferase like 25	chr4:10100391-10100332	2.47715	-1.87667	-0.600474	3.07762	-1.2762	0
A_15_P400625	-2.32461	-3.60461	-1.28	10.2249	0.00120152	0.0309518	561161	ENSDARG00000104301	zgc:193726	zgc:193726; LOC561161	chr4:18977300-18977241	-2.96461	0.522303	2.44231	-3.48692	0	1.92001
A_15_P115237	-3.28393	-4.04288	-0.758948	10.4456	0.00204999	0.0414962	436615	ENSDARG00000038668	gbp1	guanylate binding protein 1	chr2:42122138-42122079	-3.66341	1.26249	2.40091	-4.9259	0	1.13842
