# Supplementary material for: Baseline mRNA expression differs widely between common laboratory strains of zebrafish
Source: Sci Rep. 2018 Mar 19;8:4780. doi: 10.1038/s41598-018-23129-4 (PMC5859126; doi:10.1038/s41598-018-23129-4)
Supplement: Supplementary file 8 — Dataset 7 [file 41598_2018_23129_MOESM8_ESM.xls]

## Sheet: sd1
Probeset_ID	Symbol	JTKP	JTKQ	JTKperiod	JTKphase	Tissue
1435663_at	Esr1	2.35e-11	4.04e-09	24	19	liver
1460591_at	Esr1	1.02e-09	1.08e-07	25	18.5	liver
1424024_at	Mcfd2	1.21e-09	1.24e-07	26	20.5	liver
1435327_at	Lpgat1	1.72e-09	1.68e-07	24	15.75	liver
1415827_a_at	Serp1	5.69e-09	4.61e-07	22	20.5	liver
1428082_at	Acsl5	5.88e-08	3.51e-06	25	0.5	liver
10607317	Tsr2	2.36444e-07	3.62371e-05	24	23	mogene_liver
gnf1m05939_at	Elovl6	1.04e-08	6.27e-05	24	14	WT_liver
1433653_at	Fam20a	1.77e-06	6.28e-05	24.5	3.25	liver
96088_at	Ndrg2	8.5e-08	6.52e-05	24	12	panda_liver
1417403_at	Elovl6	2.03e-06	7.03e-05	24	15.75	liver
10495993	Elovl6	1.43906e-06	0.000128885	26	14	mogene_liver
10367600	Esr1	2.19722e-06	0.000173997	24	18	mogene_liver
1417404_at	Elovl6	5.85e-06	0.000174639	23	15.5	liver
95708_at	Serp1	5.52e-07	0.000189752	24	20	panda_liver
1451149_at	Pgm2	7.58e-06	0.000216499	18	18.5	liver
10465895	Fads2	4.96685e-06	0.000305539	26	12	mogene_liver
10423498	Dap	1.08035e-05	0.000506768	26	19	mogene_liver
1415828_a_at	Serp1	2.65e-05	0.000620397	25	18	liver
10345025	Iars	1.57188e-05	0.000652157	24	19	mogene_liver
10453436	Mcfd2	2.26744e-05	0.000845086	24	21	mogene_liver
94393_r_at	Elovl2	1.65e-05	0.00174865	32	8	panda_liver
1426705_s_at	Iars	0.000109428	0.0021091	30	22.5	liver
10352756	Lpgat1	9.05964e-05	0.00229107	24	18	mogene_liver
10498319	Serp1	9.05964e-05	0.00229107	26	18	mogene_liver
1419031_at	Fads2	0.000137444	0.00254992	21	13	liver
10464045	Acsl5	0.000236994	0.00474469	23.3333	0	mogene_liver
10522668	Paics	0.000236994	0.00474469	26	23	mogene_liver
1434465_x_at	Vldlr	0.000393784	0.00618386	22	9	liver
1426534_a_at	Arfgap3	0.00051419	0.00758354	12	2	liver
10405094	Iars	0.000584053	0.00915634	22	21	mogene_liver
1423790_at	Dap	0.000706181	0.0097399	31	22	liver
gnf1m10399_s_at	Elovl6	3.87e-05	0.0106203	24	15	WT_liver
1421244_at	Esr1	0.00101754	0.013233	25	18.5	liver
1457648_x_at	Fam20c	0.00112769	0.0143957	30	14.5	liver
gnf1m27170_a_at	Fads2	7.51e-05	0.0164612	24	16	WT_liver
97451_at	Mcfd2	0.000462846	0.0194026	28	20	panda_liver
10392464	Fam20a	0.00302354	0.0315263	24	0	mogene_liver
1425348_a_at	Srprb	0.0035385	0.0363117	12	3	liver
101978_at	Phospho2	0.00121753	0.0374918	16	18	panda_liver
10526853	Fam20c	0.00390216	0.0380333	26	15	mogene_liver
1443838_x_at	Fads2	0.00428846	0.042406	23	13	liver
1452154_at	Iars	0.00518705	0.0493131	30	22.5	liver

## Sheet: sd2
Probeset_ID	Symbol	JTKP	JTKQ	JTKperiod	JTKphase	Tissue
1435663_at	Esr1	2.35e-11	4.04e-09	24	19	liver
1460591_at	Esr1	1.02e-09	1.08e-07	25	18.5	liver
1428082_at	Acsl5	5.88e-08	3.51e-06	25	0.5	liver
1454955_at	Ipo7	8.6e-08	4.8e-06	24	16.5	liver
10367600	Esr1	2.19722e-06	0.000173997	24	18	mogene_liver
10423498	Dap	1.08035e-05	0.000506768	26	19	mogene_liver
10464045	Acsl5	0.000236994	0.00474469	23.3333	0	mogene_liver
1423790_at	Dap	0.000706181	0.0097399	31	22	liver
1421244_at	Esr1	0.00101754	0.013233	25	18.5	liver
1457648_x_at	Fam20c	0.00112769	0.0143957	30	14.5	liver
10526853	Fam20c	0.00390216	0.0380333	26	15	mogene_liver

## Sheet: sd3
Probeset_ID	Symbol	JTKP	JTKQ	JTKperiod	JTKphase	Tissue
1435663_at	Esr1	2.35e-11	4.04e-09	24	19	liver
1460591_at	Esr1	1.02e-09	1.08e-07	25	18.5	liver
1428082_at	Acsl5	5.88e-08	3.51e-06	25	0.5	liver
10367600	Esr1	2.19722e-06	0.000173997	24	18	mogene_liver
10423498	Dap	1.08035e-05	0.000506768	26	19	mogene_liver
10464045	Acsl5	0.000236994	0.00474469	23.3333	0	mogene_liver
1423790_at	Dap	0.000706181	0.0097399	31	22	liver
1421244_at	Esr1	0.00101754	0.013233	25	18.5	liver
1457648_x_at	Fam20c	0.00112769	0.0143957	30	14.5	liver
10526853	Fam20c	0.00390216	0.0380333	26	15	mogene_liver

## Sheet: sd4
Probeset_ID	Symbol	JTKP	JTKQ	JTKperiod	JTKphase	Tissue
10381683	Acbd4	1.83884e-08	6.47345e-06	26	20	mogene_liver
1447606_x_at	Aqp11	0.000334234	0.0053455	25	15	liver
1429254_at	Aqp11	8.5e-10	9.3e-08	24	15	liver
10565627	Aqp11	2.19722e-06	0.000173997	24	14	mogene_liver
1418025_at	Bhlhe40	0.000172229	0.00307631	21	12.5	liver
104701_at	Bhlhe40	1.36e-05	0.00147006	26	15	panda_liver
10549276	Bhlhe41	5.54271e-05	0.00168154	24	9	mogene_liver
1424242_at	Bphl	0.00026857	0.00445159	18	11.5	liver
93783_at	Cela1	0.00178453	0.0478608	24	8	panda_liver
1417233_at	Chchd4	5.85e-06	0.000174639	23	14	liver
1418591_at	Dnaja4	0.00371747	0.0380185	27	19.5	liver
10585428	Dnaja4	0.00233065	0.0258077	26	18	mogene_liver
1442182_at	Dnajc19	0.00051419	0.00758354	30	6.75	liver
94393_r_at	Elovl2	1.65e-05	0.00174865	32	8	panda_liver
93975_at	Errfi1	0.00178453	0.0478608	32	12	panda_liver
93974_at	Errfi1	0.00105759	0.033928	28	16	panda_liver
1419816_s_at	Errfi1	0.00389645	0.0392	21	13	liver
10522606	Exoc1	0.00501074	0.0459891	24	0	mogene_liver
gnf1m27170_a_at	Fads2	7.51e-05	0.0164612	24	16	WT_liver
1443838_x_at	Fads2	0.00428846	0.042406	23	13	liver
1419031_at	Fads2	0.000137444	0.00254992	21	13	liver
10465895	Fads2	4.96685e-06	0.000305539	26	12	mogene_liver
1448231_at	Fkbp5	1.98e-15	1.42e-12	24	14.5	liver
1416125_at	Fkbp5	1.19e-14	5.82e-12	24	14.5	liver
10449452	Fkbp5	1.4461e-08	6.27043e-06	24	14	mogene_liver
gnf1m02968_a_at	Gadd45g	0.00014133	0.024467	28	18	WT_liver
1416520_x_at	Gm13611 /// Rpl36	0.00106993	0.0136932	42	5	liver
1416519_at	Gm13611 /// Rpl36	0.00471757	0.045717	42	4.5	liver
10382435	Gprc5c	0.000322162	0.00594128	22	8	mogene_liver
10382425	Gprc5c	0.00043513	0.00740617	22	7	mogene_liver
1448273_at	Gss	6.3e-11	9.82e-09	23	11.5	liver
1441931_x_at	Gss	2.43e-09	2.24e-07	25	9	liver
10488879	Gss	0.00043513	0.00740617	24	12	mogene_liver
1447824_x_at	Hspa5	0.000784107	0.010623	12	2.25	liver
1427464_s_at	Hspa5	0.000706181	0.0097399	12	3	liver
1416064_a_at	Hspa5	4.29e-05	0.000940761	12	3	liver
1425201_a_at	Hyi	3.03e-06	0.000100522	20	10	liver
10584712	Hyou1	0.00136277	0.0172007	26	17	mogene_liver
1416067_at	Ifrd1	3.44e-10	4.19e-08	24	12	liver
10400095	Ifrd1	0.000322162	0.00594128	24	11	mogene_liver
1428112_at	Manf	1.83e-05	0.000451147	12	3	liver
1428709_a_at	Mrpl24	0.000137444	0.00254992	21	20.5	liver
1457374_at	Nedd4l	0.000462079	0.00696765	24	22.5	liver
1423269_a_at	Nedd4l	1.72e-09	1.68e-07	25	22.5	liver
103906_f_at	Nedd4l	8.92e-05	0.00631264	24	0	panda_liver
10456254	Nedd4l	9.4304e-10	1.28964e-06	24	21	mogene_liver
10470959	Phyhd1	0.00043513	0.00740617	26	21	mogene_liver
1454819_at	Plekha8	3.97e-08	2.5e-06	23	14	liver
10538394	Plekha8	0.00136277	0.0172007	24	14.5	mogene_liver
1433510_x_at	Rpl36	0.00471757	0.045717	39	5.25	liver
10472933	Scrn3	1.57188e-05	0.000652157	26	20	mogene_liver
1416316_at	Slc27a2	1.83e-05	0.000451147	22.5	9.5	liver
1428111_at	Slc38a4	1.83e-05	0.000451147	24	8	liver
10431915	Slc38a4	0.00233065	0.0258077	22	8	mogene_liver
gnf1m08804_a_at	Slc5a6	1.36e-05	0.00538984	24	10	WT_liver
1435860_at	Slc5a6	5.82e-07	2.46e-05	23.5	11	liver
10529052	Slc5a6	0.0007792	0.0113036	24	10	mogene_liver
1424338_at	Slc6a13	0.000122674	0.00231302	27	20.5	liver
10541318	Slc6a13	0.00136277	0.0172007	20	0	mogene_liver
10364051	Snrpd3	0.00267709	0.0292612	25	21	mogene_liver
1454656_at	Spata13	0.000153901	0.00279995	24	5.5	liver
100958_at	Spata13	0.000807545	0.0289816	24	6	panda_liver
10476033	Stk35	0.00103343	0.014014	22	12	mogene_liver
1417499_at	Timm10	0.000571862	0.00825066	23	14	liver
10548859	Wbp11	0.00136277	0.0172007	24	0	mogene_liver
10590149	Xylb	0.000125703	0.00294822	24	9	mogene_liver
1426624_a_at	Ypel3	3.79e-07	1.72e-05	25	6	liver
10557481	Ypel3	9.05964e-05	0.00229107	26	4	mogene_liver

## Sheet: sd5
Probeset_ID	Symbol	JTKP	JTKQ	JTKperiod	JTKphase	Tissue
1416481_s_at	Higd1a	2.38e-10	3.06e-08	23.5	20.25	liver
1429254_at	Aqp11	8.5e-10	9.3e-08	24	15	liver
1451194_at	Aldob	5.42e-08	3.26e-06	26	18.25	liver
1448359_a_at	Higd1a	2.83e-07	1.33e-05	24	19.25	liver
1428441_at	Cisd2	2.83e-07	1.33e-05	26	11	liver
1424126_at	Alas1	1.77e-06	6.28e-05	23	13	liver
1433806_x_at	Calr	2.32e-06	7.9e-05	26	0.25	liver
1425201_a_at	Hyi	3.03e-06	0.000100522	20	10	liver
1456170_x_at	Calr	3.46e-06	0.000112658	26	0.5	liver
1455282_x_at	Alas1	3.95e-06	0.000126393	23	13	liver
10580219	Calr	2.19722e-06	0.000173997	24	23	mogene_liver
10565627	Aqp11	2.19722e-06	0.000173997	24	14	mogene_liver
1417233_at	Chchd4	5.85e-06	0.000174639	23	14	liver
AFFX-GapdhMur/M32599_5_at	Gapdh	8.62e-06	0.000242253	27	20.5	liver
1417606_a_at	Calr	1.11e-05	0.000301831	26	0	liver
101532_g_at	Aldob	1.31e-06	0.000325732	28	18	panda_liver
1416480_a_at	Gm9790 /// Higd1a	1.26e-05	0.000333558	22	20	liver
1460335_at	Lysmd3	1.26e-05	0.000333558	13	0	liver
1428112_at	Manf	1.83e-05	0.000451147	12	3	liver
10380699	Copz2	1.08035e-05	0.000506768	24	22	mogene_liver
1416064_a_at	Hspa5	4.29e-05	0.000940761	12	3	liver
gnf1m00889_a_at	Calr	1.98e-06	0.00137543	24	18	WT_liver
10549276	Bhlhe41	5.54271e-05	0.00168154	24	9	mogene_liver
10470950	Endog	6.48215e-05	0.00180485	24	17	mogene_liver
10481344	Gapdh	9.05964e-05	0.00229107	22	22	mogene_liver
10596454	Alas1	0.000173191	0.00372758	24	12	mogene_liver
1423644_at	Aco1	0.000240543	0.00406776	30	22.5	liver
1434174_at	Lysmd3	0.00026857	0.00445159	12	1.25	liver
1424242_at	Bphl	0.00026857	0.00445159	18	11.5	liver
1447606_x_at	Aqp11	0.000334234	0.0053455	25	15	liver
10547936	Gapdh	0.000322162	0.00594128	22	22	mogene_liver
1423702_at	H1f0	0.000415021	0.00639489	25	3.5	liver
10426435	Gapdh	0.00043513	0.00740617	22	22	mogene_liver
10411452	Gapdh	0.00043513	0.00740617	24	22	mogene_liver
10423180	Gapdh	0.00043513	0.00740617	22	22	mogene_liver
10562639	Gapdh	0.00043513	0.00740617	22	22	mogene_liver
10455780	Gapdh	0.00043513	0.00740617	22	22	mogene_liver
10470959	Phyhd1	0.00043513	0.00740617	26	21	mogene_liver
1442182_at	Dnajc19	0.00051419	0.00758354	30	6.75	liver
1430992_s_at	Cisd2	0.000571862	0.00825066	22	14.5	liver
10417617	Gapdh	0.000509591	0.00849462	22	23	mogene_liver
1421097_at	Endog	0.000635656	0.00895617	22	19.5	liver
10368612	Gapdh	0.000584053	0.00915634	22	21	mogene_liver
10571876	Gapdh	0.000584053	0.00915634	22	22	mogene_liver
1427464_s_at	Hspa5	0.000706181	0.0097399	12	3	liver
10580590	Gapdh	0.000681626	0.0105419	24	20	mogene_liver
10409200	Gapdh	0.000681626	0.0105419	22	22	mogene_liver
1447824_x_at	Hspa5	0.000784107	0.010623	12	2.25	liver
10520390	Gapdh	0.0007792	0.0113036	22	22	mogene_liver
10513181	Gapdh	0.0007792	0.0113036	22	22	mogene_liver
10422655	Gapdh	0.0007792	0.0113036	22	22	mogene_liver
1416520_x_at	Gm13611 /// Rpl36	0.00106993	0.0136932	42	5	liver
AFFX-GapdhMur/M32599_M_at	Gapdh	0.00118545	0.0149052	27	18	liver
93500_at	Alas1	0.000347311	0.0156793	26	16	panda_liver
1451386_at	Blvrb	0.00131276	0.0161811	22	18.5	liver
10553516	Gapdh	0.00136277	0.0172007	22	22	mogene_liver
10565921	Gapdh	0.00136277	0.0172007	24	21	mogene_liver
10605554	Gapdh	0.00136277	0.0172007	22	22	mogene_liver
10353250	Gapdh	0.00136277	0.0172007	24	21.5	mogene_liver
10491967	Gapdh	0.00233065	0.0258077	24	20	mogene_liver
10480032	Gapdh	0.00233065	0.0258077	24	20	mogene_liver
10548143	Gapdh	0.00233065	0.0258077	26	19	mogene_liver
10501857	Gapdh	0.00233065	0.0258077	24	20	mogene_liver
10545765	Gapdh	0.00233065	0.0258077	24	20	mogene_liver
10528167	Gapdh	0.00233065	0.0258077	23	22	mogene_liver
10496626	Gapdh	0.00233065	0.0258077	24	20	mogene_liver
10492658	Gapdh	0.00233065	0.0258077	22	22	mogene_liver
10512904	Aldob	0.00302354	0.0315263	25	15	mogene_liver
10570280	F7	0.00390216	0.0380333	27	19	mogene_liver
10523354	Gapdh	0.00390216	0.0380333	22	22	mogene_liver
10532027	Gapdh	0.00390216	0.0380333	22	22	mogene_liver
10384552	Gapdh	0.00390216	0.0380333	22	22	mogene_liver
gnf1m03955_a_at	Alas1	0.00025902	0.0385673	28	13	WT_liver
1416234_at	Lrrc59	0.00428846	0.042406	13	3	liver
1416519_at	Gm13611 /// Rpl36	0.00471757	0.045717	42	4.5	liver
1433510_x_at	Rpl36	0.00471757	0.045717	39	5.25	liver
10520763	Gckr	0.00501074	0.0459891	24	23.5	mogene_liver
10522606	Exoc1	0.00501074	0.0459891	24	0	mogene_liver
1415827_a_at	Serp1	5.69e-09	4.61e-07	22	20.5	liver
1460722_at	Soat2	1e-07	5.45e-06	20	11	liver
1426624_a_at	Ypel3	3.79e-07	1.72e-05	25	6	liver
95708_at	Serp1	5.52e-07	0.000189752	24	20	panda_liver
1416108_a_at	Tmed3	1.83e-05	0.000451147	12	3	liver
1415828_a_at	Serp1	2.65e-05	0.000620397	25	18	liver
10498319	Serp1	9.05964e-05	0.00229107	26	18	mogene_liver
10557481	Ypel3	9.05964e-05	0.00229107	26	4	mogene_liver
1448769_at	Slc35b1	0.000137444	0.00254992	26	19.5	liver
10590149	Xylb	0.000125703	0.00294822	24	9	mogene_liver
1417499_at	Timm10	0.000571862	0.00825066	23	14	liver
1430133_at	Tbc1d8b	0.00106993	0.0136932	12	3.5	liver
1435247_at	Uba5	0.00118545	0.0149052	12	4	liver
10380524	Slc35b1	0.00178703	0.0210605	26	17.5	mogene_liver
1435031_at	Tmem120a	0.00264217	0.0286798	22	14	liver
10583942	Thyn1	0.00302354	0.0315263	24	23	mogene_liver
10427131	Soat2	0.00390216	0.0380333	26	4	mogene_liver

## Sheet: sd6
Probeset_ID	Symbol	JTKP	JTKQ	JTKperiod	JTKphase	Tissue
1429254_at	Aqp11	8.5e-10	9.3e-08	24	15	liver
1426624_a_at	Ypel3	3.79e-07	1.72e-05	25	6	liver
1425201_a_at	Hyi	3.03e-06	0.000100522	20	10	liver
10565627	Aqp11	2.19722e-06	0.000173997	24	14	mogene_liver
1428112_at	Manf	1.83e-05	0.000451147	12	3	liver
1416064_a_at	Hspa5	4.29e-05	0.000940761	12	3	liver
10549276	Bhlhe41	5.54271e-05	0.00168154	24	9	mogene_liver
10557481	Ypel3	9.05964e-05	0.00229107	26	4	mogene_liver
10590149	Xylb	0.000125703	0.00294822	24	9	mogene_liver
1424242_at	Bphl	0.00026857	0.00445159	18	11.5	liver
1447606_x_at	Aqp11	0.000334234	0.0053455	25	15	liver
10470959	Phyhd1	0.00043513	0.00740617	26	21	mogene_liver
1442182_at	Dnajc19	0.00051419	0.00758354	30	6.75	liver
1417499_at	Timm10	0.000571862	0.00825066	23	14	liver
1427464_s_at	Hspa5	0.000706181	0.0097399	12	3	liver
1447824_x_at	Hspa5	0.000784107	0.010623	12	2.25	liver
1416520_x_at	Gm13611 /// Rpl36	0.00106993	0.0136932	42	5	liver
1416519_at	Gm13611 /// Rpl36	0.00471757	0.045717	42	4.5	liver
1433510_x_at	Rpl36	0.00471757	0.045717	39	5.25	liver
10522606	Exoc1	0.00501074	0.0459891	24	0	mogene_liver

## Sheet: merge
Probeset_ID	Symbol	JTKP	JTKQ	JTKperiod	JTKphase	Tissue
10381683	Acbd4	1.83884e-08	6.47345e-06	26	20	mogene_liver
1423644_at	Aco1	0.000240543	0.00406776	30	22.5	liver
1428082_at	Acsl5	5.88e-08	3.51e-06	25	0.5	liver
10464045	Acsl5	0.000236994	0.00474469	23.3333	0	mogene_liver
1424126_at	Alas1	1.77e-06	6.28e-05	23	13	liver
1455282_x_at	Alas1	3.95e-06	0.000126393	23	13	liver
10596454	Alas1	0.000173191	0.00372758	24	12	mogene_liver
93500_at	Alas1	0.000347311	0.0156793	26	16	panda_liver
gnf1m03955_a_at	Alas1	0.00025902	0.0385673	28	13	WT_liver
1451194_at	Aldob	5.42e-08	3.26e-06	26	18.25	liver
101532_g_at	Aldob	1.31e-06	0.000325732	28	18	panda_liver
10512904	Aldob	0.00302354	0.0315263	25	15	mogene_liver
1429254_at	Aqp11	8.5e-10	9.3e-08	24	15	liver
10565627	Aqp11	2.19722e-06	0.000173997	24	14	mogene_liver
1447606_x_at	Aqp11	0.000334234	0.0053455	25	15	liver
1426534_a_at	Arfgap3	0.00051419	0.00758354	12	2	liver
1418025_at	Bhlhe40	0.000172229	0.00307631	21	12.5	liver
104701_at	Bhlhe40	1.36e-05	0.00147006	26	15	panda_liver
10549276	Bhlhe41	5.54271e-05	0.00168154	24	9	mogene_liver
1451386_at	Blvrb	0.00131276	0.0161811	22	18.5	liver
1424242_at	Bphl	0.00026857	0.00445159	18	11.5	liver
1433806_x_at	Calr	2.32e-06	7.9e-05	26	0.25	liver
1456170_x_at	Calr	3.46e-06	0.000112658	26	0.5	liver
10580219	Calr	2.19722e-06	0.000173997	24	23	mogene_liver
1417606_a_at	Calr	1.11e-05	0.000301831	26	0	liver
gnf1m00889_a_at	Calr	1.98e-06	0.00137543	24	18	WT_liver
93783_at	Cela1	0.00178453	0.0478608	24	8	panda_liver
1417233_at	Chchd4	5.85e-06	0.000174639	23	14	liver
1428441_at	Cisd2	2.83e-07	1.33e-05	26	11	liver
1430992_s_at	Cisd2	0.000571862	0.00825066	22	14.5	liver
10380699	Copz2	1.08035e-05	0.000506768	24	22	mogene_liver
10423498	Dap	1.08035e-05	0.000506768	26	19	mogene_liver
1423790_at	Dap	0.000706181	0.0097399	31	22	liver
1418591_at	Dnaja4	0.00371747	0.0380185	27	19.5	liver
10585428	Dnaja4	0.00233065	0.0258077	26	18	mogene_liver
1442182_at	Dnajc19	0.00051419	0.00758354	30	6.75	liver
94393_r_at	Elovl2	1.65e-05	0.00174865	32	8	panda_liver
gnf1m05939_at	Elovl6	1.04e-08	6.27e-05	24	14	WT_liver
1417403_at	Elovl6	2.03e-06	7.03e-05	24	15.75	liver
10495993	Elovl6	1.43906e-06	0.000128885	26	14	mogene_liver
1417404_at	Elovl6	5.85e-06	0.000174639	23	15.5	liver
gnf1m10399_s_at	Elovl6	3.87e-05	0.0106203	24	15	WT_liver
10470950	Endog	6.48215e-05	0.00180485	24	17	mogene_liver
1421097_at	Endog	0.000635656	0.00895617	22	19.5	liver
93975_at	Errfi1	0.00178453	0.0478608	32	12	panda_liver
93974_at	Errfi1	0.00105759	0.033928	28	16	panda_liver
1419816_s_at	Errfi1	0.00389645	0.0392	21	13	liver
1435663_at	Esr1	2.35e-11	4.04e-09	24	19	liver
1460591_at	Esr1	1.02e-09	1.08e-07	25	18.5	liver
10367600	Esr1	2.19722e-06	0.000173997	24	18	mogene_liver
1421244_at	Esr1	0.00101754	0.013233	25	18.5	liver
10522606	Exoc1	0.00501074	0.0459891	24	0	mogene_liver
10570280	F7	0.00390216	0.0380333	27	19	mogene_liver
gnf1m27170_a_at	Fads2	7.51e-05	0.0164612	24	16	WT_liver
1443838_x_at	Fads2	0.00428846	0.042406	23	13	liver
1419031_at	Fads2	0.000137444	0.00254992	21	13	liver
10465895	Fads2	4.96685e-06	0.000305539	26	12	mogene_liver
1433653_at	Fam20a	1.77e-06	6.28e-05	24.5	3.25	liver
10392464	Fam20a	0.00302354	0.0315263	24	0	mogene_liver
1457648_x_at	Fam20c	0.00112769	0.0143957	30	14.5	liver
10526853	Fam20c	0.00390216	0.0380333	26	15	mogene_liver
1448231_at	Fkbp5	1.98e-15	1.42e-12	24	14.5	liver
1416125_at	Fkbp5	1.19e-14	5.82e-12	24	14.5	liver
10449452	Fkbp5	1.4461e-08	6.27043e-06	24	14	mogene_liver
gnf1m02968_a_at	Gadd45g	0.00014133	0.024467	28	18	WT_liver
AFFX-GapdhMur/M32599_5_at	Gapdh	8.62e-06	0.000242253	27	20.5	liver
10481344	Gapdh	9.05964e-05	0.00229107	22	22	mogene_liver
10547936	Gapdh	0.000322162	0.00594128	22	22	mogene_liver
10426435	Gapdh	0.00043513	0.00740617	22	22	mogene_liver
10411452	Gapdh	0.00043513	0.00740617	24	22	mogene_liver
10423180	Gapdh	0.00043513	0.00740617	22	22	mogene_liver
10562639	Gapdh	0.00043513	0.00740617	22	22	mogene_liver
10455780	Gapdh	0.00043513	0.00740617	22	22	mogene_liver
10417617	Gapdh	0.000509591	0.00849462	22	23	mogene_liver
10368612	Gapdh	0.000584053	0.00915634	22	21	mogene_liver
10571876	Gapdh	0.000584053	0.00915634	22	22	mogene_liver
10580590	Gapdh	0.000681626	0.0105419	24	20	mogene_liver
10409200	Gapdh	0.000681626	0.0105419	22	22	mogene_liver
10520390	Gapdh	0.0007792	0.0113036	22	22	mogene_liver
10513181	Gapdh	0.0007792	0.0113036	22	22	mogene_liver
10422655	Gapdh	0.0007792	0.0113036	22	22	mogene_liver
AFFX-GapdhMur/M32599_M_at	Gapdh	0.00118545	0.0149052	27	18	liver
10553516	Gapdh	0.00136277	0.0172007	22	22	mogene_liver
10565921	Gapdh	0.00136277	0.0172007	24	21	mogene_liver
10605554	Gapdh	0.00136277	0.0172007	22	22	mogene_liver
10353250	Gapdh	0.00136277	0.0172007	24	21.5	mogene_liver
10491967	Gapdh	0.00233065	0.0258077	24	20	mogene_liver
10480032	Gapdh	0.00233065	0.0258077	24	20	mogene_liver
10548143	Gapdh	0.00233065	0.0258077	26	19	mogene_liver
10501857	Gapdh	0.00233065	0.0258077	24	20	mogene_liver
10545765	Gapdh	0.00233065	0.0258077	24	20	mogene_liver
10528167	Gapdh	0.00233065	0.0258077	23	22	mogene_liver
10496626	Gapdh	0.00233065	0.0258077	24	20	mogene_liver
10492658	Gapdh	0.00233065	0.0258077	22	22	mogene_liver
10523354	Gapdh	0.00390216	0.0380333	22	22	mogene_liver
10532027	Gapdh	0.00390216	0.0380333	22	22	mogene_liver
10384552	Gapdh	0.00390216	0.0380333	22	22	mogene_liver
10520763	Gckr	0.00501074	0.0459891	24	23.5	mogene_liver
1416520_x_at	Gm13611 /// Rpl36	0.00106993	0.0136932	42	5	liver
1416519_at	Gm13611 /// Rpl36	0.00471757	0.045717	42	4.5	liver
1416480_a_at	Gm9790 /// Higd1a	1.26e-05	0.000333558	22	20	liver
10382435	Gprc5c	0.000322162	0.00594128	22	8	mogene_liver
10382425	Gprc5c	0.00043513	0.00740617	22	7	mogene_liver
1448273_at	Gss	6.3e-11	9.82e-09	23	11.5	liver
1441931_x_at	Gss	2.43e-09	2.24e-07	25	9	liver
10488879	Gss	0.00043513	0.00740617	24	12	mogene_liver
1423702_at	H1f0	0.000415021	0.00639489	25	3.5	liver
1416481_s_at	Higd1a	2.38e-10	3.06e-08	23.5	20.25	liver
1448359_a_at	Higd1a	2.83e-07	1.33e-05	24	19.25	liver
1416064_a_at	Hspa5	4.29e-05	0.000940761	12	3	liver
1427464_s_at	Hspa5	0.000706181	0.0097399	12	3	liver
1447824_x_at	Hspa5	0.000784107	0.010623	12	2.25	liver
1425201_a_at	Hyi	3.03e-06	0.000100522	20	10	liver
10584712	Hyou1	0.00136277	0.0172007	26	17	mogene_liver
10345025	Iars	1.57188e-05	0.000652157	24	19	mogene_liver
1426705_s_at	Iars	0.000109428	0.0021091	30	22.5	liver
10405094	Iars	0.000584053	0.00915634	22	21	mogene_liver
1452154_at	Iars	0.00518705	0.0493131	30	22.5	liver
1416067_at	Ifrd1	3.44e-10	4.19e-08	24	12	liver
10400095	Ifrd1	0.000322162	0.00594128	24	11	mogene_liver
1454955_at	Ipo7	8.6e-08	4.8e-06	24	16.5	liver
1435327_at	Lpgat1	1.72e-09	1.68e-07	24	15.75	liver
10352756	Lpgat1	9.05964e-05	0.00229107	24	18	mogene_liver
1416234_at	Lrrc59	0.00428846	0.042406	13	3	liver
1460335_at	Lysmd3	1.26e-05	0.000333558	13	0	liver
1434174_at	Lysmd3	0.00026857	0.00445159	12	1.25	liver
1428112_at	Manf	1.83e-05	0.000451147	12	3	liver
1424024_at	Mcfd2	1.21e-09	1.24e-07	26	20.5	liver
10453436	Mcfd2	2.26744e-05	0.000845086	24	21	mogene_liver
97451_at	Mcfd2	0.000462846	0.0194026	28	20	panda_liver
1428709_a_at	Mrpl24	0.000137444	0.00254992	21	20.5	liver
96088_at	Ndrg2	8.5e-08	6.52e-05	24	12	panda_liver
1457374_at	Nedd4l	0.000462079	0.00696765	24	22.5	liver
1423269_a_at	Nedd4l	1.72e-09	1.68e-07	25	22.5	liver
103906_f_at	Nedd4l	8.92e-05	0.00631264	24	0	panda_liver
10456254	Nedd4l	9.4304e-10	1.28964e-06	24	21	mogene_liver
10522668	Paics	0.000236994	0.00474469	26	23	mogene_liver
1451149_at	Pgm2	7.58e-06	0.000216499	18	18.5	liver
101978_at	Phospho2	0.00121753	0.0374918	16	18	panda_liver
10470959	Phyhd1	0.00043513	0.00740617	26	21	mogene_liver
1454819_at	Plekha8	3.97e-08	2.5e-06	23	14	liver
10538394	Plekha8	0.00136277	0.0172007	24	14.5	mogene_liver
1433510_x_at	Rpl36	0.00471757	0.045717	39	5.25	liver
10472933	Scrn3	1.57188e-05	0.000652157	26	20	mogene_liver
1415827_a_at	Serp1	5.69e-09	4.61e-07	22	20.5	liver
95708_at	Serp1	5.52e-07	0.000189752	24	20	panda_liver
1415828_a_at	Serp1	2.65e-05	0.000620397	25	18	liver
10498319	Serp1	9.05964e-05	0.00229107	26	18	mogene_liver
1416316_at	Slc27a2	1.83e-05	0.000451147	22.5	9.5	liver
1448769_at	Slc35b1	0.000137444	0.00254992	26	19.5	liver
10380524	Slc35b1	0.00178703	0.0210605	26	17.5	mogene_liver
1428111_at	Slc38a4	1.83e-05	0.000451147	24	8	liver
10431915	Slc38a4	0.00233065	0.0258077	22	8	mogene_liver
gnf1m08804_a_at	Slc5a6	1.36e-05	0.00538984	24	10	WT_liver
1435860_at	Slc5a6	5.82e-07	2.46e-05	23.5	11	liver
10529052	Slc5a6	0.0007792	0.0113036	24	10	mogene_liver
1424338_at	Slc6a13	0.000122674	0.00231302	27	20.5	liver
10541318	Slc6a13	0.00136277	0.0172007	20	0	mogene_liver
10364051	Snrpd3	0.00267709	0.0292612	25	21	mogene_liver
1460722_at	Soat2	1e-07	5.45e-06	20	11	liver
10427131	Soat2	0.00390216	0.0380333	26	4	mogene_liver
1454656_at	Spata13	0.000153901	0.00279995	24	5.5	liver
100958_at	Spata13	0.000807545	0.0289816	24	6	panda_liver
1425348_a_at	Srprb	0.0035385	0.0363117	12	3	liver
10476033	Stk35	0.00103343	0.014014	22	12	mogene_liver
1430133_at	Tbc1d8b	0.00106993	0.0136932	12	3.5	liver
10583942	Thyn1	0.00302354	0.0315263	24	23	mogene_liver
1417499_at	Timm10	0.000571862	0.00825066	23	14	liver
1416108_a_at	Tmed3	1.83e-05	0.000451147	12	3	liver
1435031_at	Tmem120a	0.00264217	0.0286798	22	14	liver
10607317	Tsr2	2.36444e-07	3.62371e-05	24	23	mogene_liver
1435247_at	Uba5	0.00118545	0.0149052	12	4	liver
1434465_x_at	Vldlr	0.000393784	0.00618386	22	9	liver
10548859	Wbp11	0.00136277	0.0172007	24	0	mogene_liver
10590149	Xylb	0.000125703	0.00294822	24	9	mogene_liver
1426624_a_at	Ypel3	3.79e-07	1.72e-05	25	6	liver
10557481	Ypel3	9.05964e-05	0.00229107	26	4	mogene_liver

## Sheet: unique
Acbd4
Aco1
Acsl5
Alas1
Aldob
Aqp11
Arfgap3
Bhlhe40
Bhlhe41
Blvrb
Bphl
Calr
Cela1
Chchd4
Cisd2
Copz2
Dap
Dnaja4
Dnajc19
Elovl2
Elovl6
Endog
Errfi1
Esr1
Exoc1
F7
Fads2
Fam20a
Fam20c
Fkbp5
Gadd45g
Gapdh
Gckr
Gm13611 /// Rpl36
Gm9790 /// Higd1a
Gprc5c
Gss
H1f0
Higd1a
Hspa5
Hyi
Hyou1
Iars
Ifrd1
Ipo7
Lpgat1
Lrrc59
Lysmd3
Manf
Mcfd2
Mrpl24
Ndrg2
Nedd4l
Paics
Pgm2
Phospho2
Phyhd1
Plekha8
Rpl36
Scrn3
Serp1
Slc27a2
Slc35b1
Slc38a4
Slc5a6
Slc6a13
Snrpd3
Soat2
Spata13
Srprb
Stk35
Tbc1d8b
Thyn1
Timm10
Tmed3
Tmem120a
Tsr2
Uba5
Vldlr
Wbp11
Xylb
Ypel3
